# Supplementary material for: A Novel MPT‐Driven Necrosis‐Related lncRNA Signature for Prognostic Prediction in Hepatocellular Carcinoma: Validation Using Organoids
Source: Cancer Med. 2025 Dec 26;15(1):e71445. doi: 10.1002/cam4.71445 (PMC12743202; doi:10.1002/cam4.71445)
Supplement: Supplementary file 3 — Table S1: The target sequence LINC02313. [file CAM4-15-e71445-s003.xlsx]

## Sheet: Sheet1
Gene	Si Target Sequences(5’→3’)
LINC02313	gtttctgaggcttgcagccagtggtcccgttagtctgcacgtctccgagttgccctcccagaggagaaagcatatgctgctgggaccgactgcagctcctcatggatgcacctgccaccagaaaattgttgttcagtctgggattgctttctcttcccaaagcacaatctcacatgcagtcatgagcccagtccagcctctgggacagaagatttcgtgcttttataaaccaacagcactgcaggtgctgcacaaggaatggaaaatcaatctgagtgtcattaagagcatactccctgaagaagattgctgatgacagtggatttgtcacccagctcagtgtcttttcctgagcaataggaatttcttccatggggaatgaaacctagtgttgtttcc…
