# Supplementary material for: A Novel MPT‐Driven Necrosis‐Related lncRNA Signature for Prognostic Prediction in Hepatocellular Carcinoma: Validation Using Organoids
Source: Cancer Med. 2025 Dec 26;15(1):e71445. doi: 10.1002/cam4.71445 (PMC12743202; doi:10.1002/cam4.71445)
Supplement: Supplementary file 4 — Table S2: MPT‐driven necrosis‐related genes. [file CAM4-15-e71445-s007.xlsx]

## Sheet: Sheet1
MPT-driven necrosis related genes
AKT1
APAF1
ATM
BAD
BAX
BCL2
BID
CASP3
CASP6
CASP7
CASP9
EIF2S1
PARP1
PRKCA
PRKCB
STAT1
TLN1
TP53
ARRB2
AVP
BAK1
BCL2L1
BCL2L2
CLU
FXN
GHITM
GPX1
HGF
IGF1
LMNA
NOL3
OPA1
PARL
PPIF
PRELID1
PRKN
PSMD10
TRIAP1
ABL1
ACKR3
AEN
AIFM1
ARHGEF2
ARL6IP5
ARMC10
ATAD5
ATF2
ATF4
ATP2A1
ATP2A3
BAG5
BAG6
BBC3
BCAP31
BCL2A1
BCL2L10
BCL2L11
BCL3
BCLAF1
BDKRB2
BECN1
BNIP3
BOK
BRCA1
BRCA2
BRSK2
CASP2
CASP4
CAV1
CCAR2
CD24
CD44
CD74
CDIP1
CDKN1A
CDKN2D
CEBPB
CHAC1
CHEK2
CIDEB
COA8
CREB3
CREB3L1
CRIP1
CUL1
CUL2
CUL3
CUL4A
CUL5
CXCL12
CYCS
CYLD
CYP1B1
DAB2IP
DAPK2
DDIAS
DDIT3
DDIT4
DDX3X
DDX5
DIABLO
DNAJA1
DNAJC10
DNM1L
DYRK2
E2F1
E2F2
EDA2R
EIF2AK3
EIF5A
ELL3
ENO1
EP300
EPHA2
EPO
ERCC6
ERN1
ERN2
ERO1A
ERP29
FBH1
FBXW7
FHIT
FIGNL1
FIS1
FLCN
FNIP2
GRINA
GSDME
GSKIP
HDAC1
HELLS
HERPUD1
HIC1
HIF1A
HINT1
HIPK1
HIPK2
HMOX1
HNRNPK
HRAS
HSPA1A
HSPB1
HTRA2
HYOU1
IER3
IFI16
IFI6
IKBKE
IL19
IL20RA
ING2
INS
ITPR1
IVNS1ABP
JAK2
JMY
KDM1A
LCK
LGALS12
LRRK2
MAEL
MAGEA3
MAP3K5
MAPK7
MAPK8IP1
MARCHF7
MCL1
MDM2
MELK
MIF
MIR132
MIR15A
MIR16-1
MIR17
MIR186
MIR21
MIR27B
MLH1
MLLT11
MMP9
MOAP1
MSH2
MSH6
MSX1
MUC1
MYBBP1A
MYC
NACC2
NBN
NCK1
NCK2
NDUFA13
NDUFS3
NFATC4
NFE2L2
NKX3-1
NME5
NOC2L
NONO
NOX1
NUPR1
P4HB
PARK7
PDCD10
PDK1
PDK2
PDX1
PERP
PHLDA3
PIAS4
PIK3CB
PIK3R1
PINK1
PLAGL2
PLAUR
PLEKHF1
PMAIP1
PML
POLB
POU4F1
POU4F2
PPIA
PPM1F
PPP1R13B
PPP1R15A
PRKCD
PRKDC
PRKRA
PRODH
PTGS2
PTPMT1
PTPN1
PTPN2
PTTG1IP
PYCARD
QRICH1
RACK1
RAD9A
RIPK3
RNF183
RNF186
RPL11
RPL26
RPS27L
RPS3
RPS7
RRM2B
RRN3
RRP8
RTKN2
S100A8
S100A9
SCN2A
SELENOK
SELENOS
SEPTIN4
SERINC3
SFN
SFPQ
SFRP2
SGMS1
SGPP1
SHISA5
SIAH1
SIRT1
SKIL
SLC9A3R1
SNAI1
SNAI2
SNW1
SOD1
SOD2
SRC
STK11
STK24
STK25
STYXL1
SYVN1
TAF9
TAF9B
TIFAB
TMBIM6
TMEM109
TMEM117
TMEM161A
TNF
TNFRSF10B
TNFRSF1A
TNFRSF1B
TOPORS
TP53BP2
TP63
TP73
TPT1
TRAF2
TRAP1
TREM2
TRIB3
TRIM32
TXNDC12
UBB
UBQLN1
URI1
USP15
USP28
USP47
VDAC2
VNN1
WFS1
WWOX
XBP1
YBX3
ZNF385A
ZNF385B
ZNF622
BIK
BIRC2
BIRC3
CASP8
DFFA
DFFB
ENDOG
XIAP
ARHGDIB
CASP1
CASP10
GZMB
LMNB1
LMNB2
PRF1
ACAA2
FZD9
GCLC
MPV17L
SLC25A31
SLC25A4
SLC25A5
SLC25A6
SLC35F6
TMEM14A
ATP5IF1
BLOC1S2
BNIP3L
CAMK2A
CHCHD10
EYA2
GSK3A
GSK3B
HIP1R
MAPK8
MIR29A
MIR29B1
MIR29C
MUL1
NAIF1
NMT1
RHOT1
RHOT2
RTL10
STPG1
THEM4
TMEM102
ZNF205
