# Supplementary material for: A Novel MPT‐Driven Necrosis‐Related lncRNA Signature for Prognostic Prediction in Hepatocellular Carcinoma: Validation Using Organoids
Source: Cancer Med. 2025 Dec 26;15(1):e71445. doi: 10.1002/cam4.71445 (PMC12743202; doi:10.1002/cam4.71445)
Supplement: Supplementary file 5 — Table S3: MPTDNRlncRNAs. [file CAM4-15-e71445-s004.xlsx]

## Sheet: supplementary table 3
ID	TCGA-DD-A3A5-11A-11R-A22L-07	TCGA-BC-A10R-11A-11R-A131-07	TCGA-DD-A39X-11A-11R-A213-07	TCGA-BD-A2L6-11A-21R-A213-07	TCGA-BC-A10U-11A-11R-A131-07	TCGA-DD-A114-11A-12R-A131-07	TCGA-G3-A3CH-11A-11R-A22L-07	TCGA-FV-A3R2-11A-11R-A22L-07	TCGA-DD-A11C-11A-11R-A131-07	TCGA-DD-A39Z-11A-21R-A213-07	TCGA-DD-A39W-11A-11R-A213-07	TCGA-DD-A11D-11A-12R-A131-07	TCGA-DD-A11B-11A-11R-A131-07	TCGA-DD-A1EL-11A-11R-A155-07	TCGA-BC-A10W-11A-11R-A131-07	TCGA-DD-A1EI-11A-11R-A131-07	TCGA-DD-A1EJ-11A-11R-A155-07	TCGA-BC-A216-11A-11R-A155-07	TCGA-DD-A3A2-11A-11R-A213-07	TCGA-DD-A1EC-11A-11R-A131-07	TCGA-DD-A116-11A-12R-A26B-07	TCGA-DD-A11A-11A-11R-A131-07	TCGA-EP-A12J-11A-11R-A131-07	TCGA-DD-A39V-11A-11R-A213-07	TCGA-BD-A3EP-11A-12R-A22L-07	TCGA-DD-A3A1-11A-11R-A213-07	TCGA-DD-A3A6-11A-11R-A22L-07	TCGA-DD-A1EH-11A-11R-A131-07	TCGA-FV-A3I1-11A-11R-A22L-07	TCGA-EP-A3RK-11A-11R-A22L-07	TCGA-FV-A2QR-11A-11R-A213-07	TCGA-FV-A3I0-11A-11R-A22L-07	TCGA-DD-A3A4-11A-11R-A22L-07	TCGA-BC-A110-11A-11R-A131-07	TCGA-BC-A10Q-11A-11R-A131-07	TCGA-DD-A113-11A-12R-A131-07	TCGA-EP-A26S-11A-12R-A16W-07	TCGA-FV-A23B-11A-11R-A16W-07	TCGA-BC-A10Y-11A-11R-A131-07	TCGA-DD-A1EB-11A-11R-A131-07	TCGA-DD-A1EE-11A-11R-A131-07	TCGA-DD-A119-11A-11R-A131-07	TCGA-DD-A1EG-11A-11R-A213-07	TCGA-BC-A10X-11A-11R-A131-07	TCGA-DD-A3A3-11A-11R-A22L-07	TCGA-DD-A3A8-11A-11R-A22L-07	TCGA-BC-A10Z-11A-11R-A131-07	TCGA-ES-A2HT-11A-11R-A180-07	TCGA-DD-A118-11A-11R-A131-07
PICSAR	0	0	0	0	0	0	0	0	0	0	0	0	0	0	0.0595	0	0.1184	0	0	0	0.1143	0	0	0	0.0632	0	0	0	0	0	0	0	0	0	0	0	0	0.0447	0	0.0895	0	0	0	0	0	0	0	0	0
AC074032.1	1.0162	0.5358	0.8756	1.3607	0.9724	0.4203	1.1236	2.0538	1.0923	1.7338	1.037	0.6344	0.7342	0.8172	2.4618	0.5356	1.0622	1.8341	2.2171	0.331	0.9751	0.9409	0.3647	1.4913	0.4974	2.7142	1.0228	1.7866	0.6791	1.7018	0.6914	0.7575	0.4467	0.345	0.857	1.0187	0.7826	0.9973	1.6199	0.4992	0.2695	0.7786	0.8664	1.3968	0.9873	0.956	0.9979	0.4781	0.8244
PRR34-AS1	0.6137	0.2899	0.6443	0.9764	0.879	0.6586	0.723	1.3604	0.0797	1.1014	0.8832	0.4958	0.6252	1.0961	2.3561	0.5778	1.3503	2.3975	1.0369	0.4134	0.9965	0.3606	0.5324	0.6668	0.3813	2.8355	0.6968	1.0955	0.3904	0.6865	0.8029	0.5591	1.1127	0.1567	0.461	0.9938	0.4726	0.4496	0.3875	0.4802	0.1101	0.7956	1.461	0.6998	0.6054	0.4114	1.055	0.6897	0.9549
GAS5	5.0403	8.2304	9.8332	13.9122	8.4548	7.1428	8.8132	15.1436	4.8237	9.2425	6.8979	8.006	8.2846	9.4379	10.4205	6.6794	10.7098	9.1903	12.9597	6.1764	11.3334	4.9654	6.5624	7.6655	6.9805	20.2455	8.6669	10.5602	10.6721	7.2011	11.716	6.0965	19.3912	11.7708	9.438	5.7898	12.4248	14.6695	9.4856	6.3615	8.7895	3.2329	14.5909	7.2344	14.9873	5.2699	19.2576	13.1303	8.3555
AC008736.1	1.0901	0.5578	0.8265	1.1956	0.9561	0.9919	0.5729	1.0471	0.3069	0.7372	0.2719	0.5137	0.7219	1.0044	1.46	1.6386	1.2227	0.671	0.8868	0.3616	0.4425	1.0409	0.5123	0.7332	0.5706	1.6606	0.9386	0.7027	0.5008	0.6165	1.3597	1.2413	1.8117	0.98	1.6854	0.4553	0.7695	0.7499	1.0845	0.2888	0.8478	0.5833	1.1075	0.5386	0.9708	0.7916	0.8797	0.6636	1.5132
AC025176.1	0.1414	0	0	0.0886	0	0.0858	0	0	0	0	0	0.1142	0	0	0	0	0	0	0	0	0.2295	0	0	0	0	0	0	0	0.1299	0.2741	0.0962	0	0	0	0	0	0	0.1795	0.211	0	0	0	0	0.0838	0	0	0	0	0
RASSF8-AS1	0.57	0.7871	1.013	1.0345	0.7937	0.6251	0.6983	0.9723	0.9011	1.0592	0.4299	0.5746	1.1776	0.9277	0.8061	0.6139	1.115	0.7663	0.8531	0.7841	0.7663	0.6008	0.468	0.7912	1.0761	0.9824	1.0028	0.8661	0.8421	0.9063	0.7011	0.5649	0.6614	0.8098	1.2244	0.9416	0.8006	0.8107	1.286	0.7479	1.0373	0.5782	0.8766	1.0787	0.7992	0.7897	1.6338	0.619	1.0633
LINC01116	0.0243	0	0	0.0152	0.0589	0.0147	0	0.0599	0	0.0492	0	0	0.0643	0	0.1437	0.0625	0.1089	0.4034	0.0197	0.0773	0.0197	0.0154	0	0.0245	0.0436	0.3169	0.0358	0.1043	0.0446	0	0.1651	0.0221	0.0293	0	0.0948	0.0243	0.0187	0.4007	0.0905	0.0154	0	0	0.0228	0.0432	0.0778	0	0.0723	0.0295	0.0866
HHIP-AS1	0.4074	0.6214	0.8359	0.9463	1.0477	0.4652	0.7989	1.0655	0.5667	0.4133	0.6815	0.8131	0.5396	0.848	0.8109	0.6639	0.793	0.9737	1.2282	1.0494	1.0507	0.6865	0.5947	0.6045	0.6882	1.3143	0.3891	0.9269	0.8147	0.79	1.2229	0.3275	1.6946	0.5967	0.9127	0.6246	0.6091	0.9891	1.1444	0.6094	0.3076	0.6155	0.5394	0.8526	1.5367	0.5221	1.4817	0.7878	0.6273
AC131009.3	0.5393	1.2266	1.2268	0.5634	1.1644	0.6543	1.1338	0.8881	1.2146	1.6414	0.1345	0.8714	0.4762	1.0933	3.0416	0.5791	1.3108	0.664	1.0238	0.7157	0.5838	1.1444	1.0139	2.5394	0.968	4.695	1.8576	0.7726	0.8259	1.2201	0.7339	1.474	0.8692	0.746	2.2822	0	0.5538	0.9132	1.0731	0.4572	0.839	0.1443	1.3488	0.6396	0.9607	0.5875	1.0714	0.985	1.0695
AC009065.4	0.1579	0.2515	0.519	0.363	0.341	0.2555	0.2372	0.5635	0.2668	0.2671	0.591	0.4253	0.1395	0.1746	0.6235	0.4748	0.1476	0.1458	0.257	0.1258	0.4702	0.1005	0.2969	0.3718	0.189	0.4812	0.2331	0.4073	0.6773	0.7146	0.3582	0.1919	0.5409	0.2185	0.2571	0.1056	0.2027	0.1672	0.2357	0.3347	0.4914	0.0423	0.2963	0.1873	0.1125	0.4588	0.1177	0.3526	0.3759
PTOV1-AS2	0.4539	0.5506	0.3059	1.5806	0.2858	0.7955	0.3635	0.6229	0.5111	0.921	0.0377	0.8557	0.334	0.3904	0.512	0.2274	0.2263	0.3726	0.3693	0.2811	0.778	0.6742	0.0569	0.4071	0.3168	0.0659	0.1489	0.3035	0.4171	0.3423	0.2059	0.1378	0.2743	0.586	0.4925	0.455	0.1942	0.9928	0.5269	0.2565	0.765	0.2429	0.7095	0.2093	0.539	0.2198	1.0896	0.6141	0.18
AC007773.1	0.3716	0	0.2415	0.2329	0.1719	0.0966	0.4782	0.8304	0.6276	0.4308	0.3575	0.3431	0.0703	0.2348	0.449	0.171	0.2977	0.3431	0.475	0.2958	0.3879	0.0338	0.2395	0.1071	0.2382	0.8318	0.8619	0.9125	0.5365	0.0515	0.2167	0.0967	0.3529	0.3084	0.1037	0.1596	0.4088	0.2359	0.3169	0.3037	0.2477	0.3408	0.2987	0.2203	0.2837	0.1735	0.3559	0.1293	0.2526
AC034198.2	0	0.1381	0.2301	0.3805	0.0819	0.0614	0	0	0	0	0	0.0817	0.268	0.0559	0	0	0.1135	0	0.2469	0	0.0821	0.0644	0.1141	0	0.2724	0.2642	0.2987	0.087	0.2789	0.1962	0.2065	0	0.1834	0.3358	0	0.1014	0.2337	0.257	0.2265	0.0643	0.118	0	0.1898	0.06	0.1081	0	0.1507	0	0.2408
AC004847.1	0.081	0.2579	0.1843	1.8446	0.2623	0.7698	0.5838	0.5335	0.0912	0.0548	0.2223	0.4144	0.3576	0.2239	0.2284	0.1739	0.2271	0.1995	0.1977	0.1935	0.3727	0.4984	0.1523	0.2996	0.3877	0.1763	0	0.3481	0.124	0.1047	0.6797	0.0246	0.3427	0.2465	0.2637	0.1624	0.3119	0.6343	0.4432	0.2747	0.3465	0.2167	0.3039	0.0961	0.1443	0.2353	0.181	0.526	0.1606
IDH1-AS1	0.6302	0.3225	1.4335	0.7406	0.574	0.7646	0.8516	1.362	0.2661	0.9589	1.2969	0.7637	1.4606	0.871	0.9996	1.5732	0.5743	1.382	1.2176	0.5645	2.75	0.3009	0.5331	1.2716	0.8483	2.5715	4.186	0.8802	1.0133	2.9786	0.8039	1.507	0.238	0.4576	1.1539	1.1845	1.274	0.8503	1.3519	0.8514	0.6433	0.569	1.4037	0.9341	1.7679	1.2013	0.2347	0.5755	0.9373
AC010969.2	1.2616	1.2421	1.223	1.6215	0.9567	1.0365	1.1078	1.7619	0.8631	1.863	0.7529	1.1353	1.0998	1.598	1.7562	1.2448	1.9614	1.3271	1.1172	0.979	1.2447	0.6404	0.9546	1.2567	0.8885	3.0027	3.3708	0.8784	1.0271	1.2231	1.0756	0.6983	1.467	1.3518	0.998	1.2167	0.8363	1.6123	0.8937	0.9442	1.1179	1.3971	0.9136	0.9279	1.1264	0.2783	1.9747	1.1083	0.779
AC012462.3	0	0.5375	0	0	0.3189	0	0	0	0	0	0	0	0	0	0.3332	0	0	0	0.6408	0.3136	0	0	0	0	0	0	0	0.6771	0	0	0	1.0764	0	0.3269	0	0.3948	0	0	0	0.5008	0.4595	0	0	0.2335	0.4209	0	0	0.2398	0
ZNF426-DT	0.171	0.2334	0.3458	0.3573	0.0923	0.2075	0.3082	0.5164	0.0963	0.0578	0.256	0.1382	0.0755	0.063	0.3376	0.0735	0.4796	0.2106	0.1855	0.3177	0.1852	0.0726	0.1286	0	0.2046	0.3722	0.3366	0.392	0.2095	0.2764	0.4267	0.1039	0.3446	0	0.1113	0.1143	0.3513	0.2172	0.3829	0.145	0.133	0.1373	0.2673	0.2366	0.2437	0.1242	0.4247	0.1041	0.407
AC091153.3	0.5466	0	0.2487	0.3426	0	0.0663	0	0.18	0.1846	0.1109	0	0	0.1448	0.3022	0.2774	0.1408	0.3679	0.2019	0.0889	0	0.0888	0.2783	0	0.3309	0.2943	0.1427	0.3227	0.2819	0.1004	0	0	0.1992	0.1982	0	0.3202	0.1096	0.3367	0.2776	0.0816	0.139	0.2551	0.1755	0	0.4537	0.4673	0	0.3257	0.0665	0.3902
SNHG6	14.275	14.6238	22.8712	23.3922	18.2907	15.5618	16.1784	29.4348	11.4616	20.6514	17.3709	15.4095	14.358	20.4735	17.8509	12.5014	16.2443	18.4922	33.458	8.3016	21.9697	9.8244	14.0007	16.4895	12.1785	37.1716	30.5989	19.3463	15.359	19.4966	18.1012	14.3992	16.7044	14.7313	16.1215	11.0333	22.3378	18.2073	13.3682	13.837	12.744	6.8743	25.068	14.0331	21.845	9.9609	23.4868	17.003	21.4157
SNHG9	10.6752	2.1723	3.7631	3.8737	4.1698	1.7609	8.6896	12.0278	8.6992	10.1644	10.021	1.9669	8.8057	7.2997	13.1496	6.5151	6.6699	11.1544	13.4073	5.2189	9.8073	3.2189	0.845	7.6526	4.7897	20.6645	29.9946	12.8776	7.4854	7.7171	6.4348	4.6919	8.3759	3.0308	7.224	7.6976	8.5819	8.5028	9.782	2.56	4.0422	5.4113	10.6264	3.8311	5.2041	9.3844	8.58	3.2495	14.5959
AC138207.5	0.5046	3.2708	2.2957	7.5906	1.0214	4.0559	3.7506	6.44	4.0485	1.1518	2.8322	3.0574	2.6733	1.8831	3.4149	3.007	2.5471	4.5431	3.6945	4.2185	1.2291	4.0955	0.7114	2.5456	2.8301	6.4244	0.1862	1.518	2.3182	0.9785	3.2615	0.8045	5.7944	0.9423	1.7247	2.1499	0.6801	2.8838	2.3533	3.128	4.8569	3.645	2.6029	2.618	4.9885	1.3742	0.8458	2.2272	2.4016
AL117335.1	0.1605	0.1533	0.0487	0.1006	0.078	0.1169	0.0868	0.1586	0.1085	0.0651	0.0721	0.1297	0.1276	0.0533	0.2716	0.0621	0.036	0.1482	0.1045	0.0256	0.0261	0.1226	0.0724	0.1296	0.0288	0.2516	0.3318	0.0828	0.0885	0.0311	0.1092	0.117	0.0582	0.1332	0.1254	0.0644	0.0989	0.1427	0.1437	0.0408	0.1124	0.1804	0.1506	0.0381	0.1029	0.035	0.2392	0.1173	0.2292
LINC02245	0.1927	0.1201	0.1398	0.3677	0.3121	0.2186	0.2038	0.3105	0.2123	0.1785	0.1254	0.2437	0.2775	0.3243	0.241	0.162	0.1645	0.2167	0.1568	0.1535	0.2245	0.1654	0.189	0.1945	0.1053	0.9848	0.1608	0.1873	0.1232	0.1219	0.3535	0.0763	0.2532	0.1252	0.2455	0.1596	0.1807	0.1916	0.1688	0.1971	0.264	0.1345	0.1965	0.1938	0.2418	0.1643	0.2247	0.25	0.1895
AC005785.1	0.027	0.1105	0.0614	0.3046	0.0656	0.0983	0.1216	0.1334	0.0456	0.2739	0.0404	0.0872	0	0.0448	0.1142	0.0174	0.0303	0.0748	0.1098	0.1505	0.0658	0.0516	0	0.0545	0.0485	0.1058	0.0797	0.116	0.1737	0.1832	0.0918	0.0738	0.049	0.112	0.0264	0.1895	0	0.1029	0.0806	0.0172	0.063	0.0433	0.1013	0.08	0.0866	0	0.1408	0.1972	0.0643
AC109460.2	0.1418	0.1505	0.1792	0.4839	0.1658	0.0956	0.1419	0.2854	0.1064	0.4155	0.0472	0.2927	0.2087	0.1655	0.2266	0.0609	0.106	0.3055	0.1282	0.1756	0.3326	0.1905	0.1066	0.1272	0.1414	0	0	0.1083	0.2606	0.2291	0.0965	0.1148	0.1904	0.1307	0.3231	0.1421	0.0485	0.2801	0.1646	0.1502	0.1838	0.0253	0.1625	0.0747	0	0.0515	0.176	0.1151	0.15
SNHG7	1.5719	1.382	2.5916	1.7059	1.2043	2.099	3.1079	4.2561	2.1026	2.4507	2.5184	1.7982	2.976	1.7672	1.6599	2.4058	1.6803	1.13	6.814	1.6042	4.2053	0.7521	2.2964	2.1606	1.1738	4.2289	1.4015	3.2823	3.8965	4.4185	2.2393	2.3642	4.1633	1.7773	2.8123	1.7132	3.2173	2.7866	1.4483	1.8578	1.2677	0.6096	1.5533	1.3073	2.999	1.6548	3.3556	2.8643	1.8828
LNCTAM34A	0.1928	0.0658	0.1645	0.4078	0.2146	0.3801	0.1954	0.5357	0.2849	0.2445	0.0361	0.2142	0.3511	0.2531	0.6116	0.2018	0.1352	0.4896	0.2549	0.2494	0.5283	0.0767	0.2446	0.2188	0.0865	1.4161	0.498	0.5178	0.3986	0.3505	0.4099	0.2854	0.1748	0.16	0.6589	0.2174	0.0928	0.4591	0.3596	0.2298	0.3093	0.1547	0.339	0.1	0.1288	0.4725	0.359	0.3668	0.3441
AC008915.2	1.281	0.6293	1.4763	0.6744	0.6637	0.4662	0.6924	0.4219	0.6924	0.9876	0.8819	0.6209	0.475	0.9065	0.9969	0.9572	1.092	0.8516	1.5422	1.0199	1.4976	0.0978	0.3468	0.5169	0.4598	2.2079	2.3446	1.6294	0.9416	1.0929	1.2201	0.9336	0.929	0.2126	0.8506	0.8218	1.0654	0.7808	0.9558	0.6189	1.076	0.5757	1.0091	0.7291	1.0404	0.9488	0.3053	0.9982	0.8535
AC067852.2	1.6061	1.2785	1.4208	1.3982	1.7519	1.0149	0.8039	1.6347	1.055	2.0819	1.1185	0.829	0.7091	0.9866	1.6795	0.9772	1.126	1.4831	1.2884	1.1544	1.2859	0.9798	0.9309	1.4404	0.9208	3.7867	2.3379	1.3229	1.0453	1.2328	1.4115	1.2396	1.092	1.2959	1.1763	1.1852	1.1339	0.9774	0.8322	0.6524	0.7808	0.9489	1.1506	0.992	1.3589	1.2636	0.9804	1.263	0.8493
MINCR	2.2932	0.4372	1.5086	2.008	0.901	0.6342	1.2761	2.7211	1.7658	2.3263	2.3975	1.5801	1.4293	1.8458	1.7687	0.478	1.2294	2.6469	4.1151	0.886	3.3677	0.5152	0.4184	1.395	0.9684	4.4475	2.24	2.4637	2.7267	2.9427	1.8585	1.3518	1.6713	0.6437	1.1197	1.6565	2.9348	2.1199	1.7362	1.0506	1.6131	0.8661	1.6762	1.3597	1.2254	1.6898	1.1305	0.9033	2.247
AC100793.4	0	0	0.1824	0.6784	0.2921	0.1459	0.7585	0.8913	0.4063	0.488	0	0.2915	0.1593	0.0665	0.1017	0.155	0.0675	0.1111	0	0.0958	0.3906	0.3062	0.1357	0	0	0.3141	0	0.7236	0.442	0.9329	0.1637	0.1096	0.1454	0.1996	0.2349	0.2411	0	0.1527	0.0897	0.1529	0.1403	0	0.1128	0.0713	0.2571	0.262	0.0896	0.0732	0
AC090559.1	0.3345	2.5824	0.8543	6.3664	0.4988	2.5629	1.8715	1.9422	1.457	0.6965	1.2779	1.6923	0.5129	1.2944	1.3998	1.4062	1.7969	1.7231	0.9738	2.8872	1.5293	2.2524	1.3105	1.1545	1.0584	1.4711	0.078	1.0894	1.666	0.768	2.4433	0.5453	2.33	1.0519	0.7048	0.9353	1.5726	2.1015	1.8783	1.5333	1.91	1.9074	2.2123	1.2317	2.427	0.767	0.8393	1.0824	1.9479
LINC02062	0.2605	0.1037	0.1975	0.2313	0.0879	0.079	0.176	0.2502	0.1833	0.1762	0.0975	0.0175	0.1725	0.156	0.1469	0.0979	0.1704	0.3407	0.2296	0.1555	0.1234	0.1658	0.1224	0.1971	0.1364	0.1417	0.0961	0.0746	0.1795	0.0631	0.192	0.2373	0.223	0.1081	0.0848	0.1523	0.234	0.0965	0.1944	0.1794	0.1773	0.1568	0.3461	0.0257	0.1856	0.1892	0.1617	0.0661	0.155
AC007938.3	0.0828	0.0565	0	0.3115	0.6705	0.3014	0.2985	0.1364	0	0.252	0.124	0.2676	0	0.0916	0.1401	0.0534	0.0929	0.3824	0	0.1319	0.0672	0	0.1868	0.0836	0.0743	0.1081	0.489	0.2847	0.1522	0.0803	0.3381	0.2263	0.6507	0.2062	0.1617	0	0.3189	0.1052	0.3708	0.0527	0.1932	0.1994	0.3107	0	0.4426	0.1804	0.1234	0.1008	0
AC116407.1	0.4518	0.1541	0.3915	0.3034	0.2612	0.5285	0.4361	0.1063	0.5995	0.7202	1.304	0.7299	0.2992	0.4995	0.3822	0.5821	0.1991	0.5661	0.21	0.2312	0.6287	0.0205	0.8007	0.3256	0.1737	0.4213	0.7621	0.416	0.2668	0.3441	0.2415	0.3822	0.429	0.241	0.2836	0.2588	0.5716	0.4098	0.1204	0.2872	0.2259	0.259	0.2724	0.4018	0.5518	0.8084	0.024	0.5108	0.1536
LINC01952	0	0	0	0	0	0	0	0.1174	0	0.2892	0.1067	0	0	0.0788	0	0.0918	0	0.1316	0.116	0.1135	0	0	0	0	0	0	0	0	0	0	0	0	0	0.1183	0	0.4287	0	0.0905	0	0.0906	0	0	0.1337	0	0	0.4658	0.4247	0	0.6784
AC008610.1	0.2626	0.0896	0.2986	1.152	0.2126	0.1593	0.4731	1.1891	0.2218	0.1332	0.2948	0.4243	0.3478	0.5807	0.6664	0.3383	0.5154	0.4849	1.068	0.1045	0.533	0.1671	0.1481	0.5298	0.7069	0.6857	0	0.9027	0.1206	0.6365	0.268	0.7176	0.7935	0.4358	0.2564	0.6581	1.1122	0.3335	1.0776	0.2504	0.6127	0.1054	0.8619	0.1557	0.4209	0	1.2714	0.1599	0.1562
MAPKAPK5-AS1	2.0875	1.4468	3.0286	3.8531	1.2909	2.3731	2.4138	3.6136	2.3044	2.5846	2.1526	2.8815	1.9376	2.7444	2.5724	2.0013	1.9175	2.7928	3.1156	1.7667	3.2028	1.5067	1.5944	2.3715	1.2538	4.679	2.5719	3.6308	2.3107	3.1236	2.2255	1.3028	3.3875	1.6233	2.2472	1.5654	2.7596	2.4945	2.2077	1.8184	2.1095	1.4908	2.2815	2.417	2.4243	2.2382	2.8407	1.9313	2.1122
AP001505.1	3.6106	2.543	1.5896	2.409	3.2061	2.9674	2.8332	2.3975	2.7542	6.7347	2.4405	1.9759	3.2395	2.2537	3.1529	2.6261	3.2661	4.4095	3.8847	1.7619	3.877	2.3725	3.8097	3.1728	6.271	7.4522	6.1892	4.5048	3.7455	1.8068	3.0905	2.6526	3.3084	1.6432	2.8434	3.853	3.6776	1.9968	1.825	1.481	1.2229	1.4957	3.4954	2.6933	3.3609	0.7612	3.5573	2.9072	0.9701
AL591686.1	0	0	0	0	0	0	0	0	0	0	0	0	0	0	0	0	0	0	0	0	0	0	0	0	0	0.088	0	0	0	0	0	0	0	0	0	0	0	0	0	0	0	0	0	0	0	0.0734	0	0	0
AC117386.2	0	0	0.0758	0.0313	0.1214	0	0	0.1235	0	0	0	0	0	0.0276	0	0.0322	0.0561	0	0	0	0	0	0.0564	0	0	0.0653	0	0	0	0	0.068	0	0	0.0415	0	0	0	0.0635	0	0	0	0	0	0	0.0534	0	0	0	0
MIR600HG	0.1121	0.1412	0.1569	0.3783	0.0768	0.1988	0.2564	0.3621	0.3787	0.4286	0.1097	0.2577	0.3083	0.1859	0.2553	0.1555	0.1016	0.1752	0.1333	0.1716	0.462	0.0878	0.0195	0.0957	0.1934	0.0676	0.0127	0.126	0.5308	0.2842	0.2405	0.0786	0.1303	0.136	0.2189	0.1556	0.2191	0.3504	0.1994	0.1699	0.332	0.09	0.1779	0.1125	0.0369	0.0094	0.3661	0.2047	0.1641
AC011477.1	0.1753	0.2093	0.1994	0.1236	0.1064	0.2259	0.1776	0.1443	0.074	0.2889	0.1148	0.2478	0.1741	0.1575	0.2409	0.1694	0.172	0.2023	0.2673	0.1919	0.2312	0.1255	0.0988	0.2653	0.0786	0.2289	0	0.1883	0.302	0.1699	0.2087	0.2595	0.2251	0.0909	0.1498	0.022	0.135	0.2504	0.2289	0.3204	0.2045	0.1583	0.0822	0.1299	0.2342	0.0955	0.0979	0.0667	0.1303
ENTPD3-AS1	1.5843	0.9458	2.1022	1.143	1.1624	0.946	1.3679	1.8208	1.2125	1.7076	2.0069	1.1466	1.4207	1.6377	1.7102	1.3874	1.2912	1.9658	2.1413	1.2482	1.983	1.2554	1.2657	1.8149	1.4883	3.4155	2.8988	2.234	1.3419	1.488	1.2632	1.3832	0.8378	1.4792	1.5471	1.6378	1.881	1.6924	1.1944	1.2958	1.3285	1.7683	1.4858	1.3406	2.0636	1.6898	1.4076	1.3814	2.5232
SNHG8	5.4892	5.2796	9.0228	5.0065	6.328	3.5051	5.9373	10.0614	4.7743	5.9566	7.0704	4.2452	5.6258	6.8854	5.7862	4.9648	5.8507	5.3499	13.7584	4.0781	8.6215	2.3311	3.4699	6.4835	3.7136	11.6741	8.9669	8.4762	9.0539	7.7445	5.6577	5.1785	8.7396	6.0006	8.0442	3.4989	9.3749	6.4405	6.3388	5.7982	4.9556	2.2373	7.1618	6.2131	6.7343	4.7036	9.7195	4.3733	7.0608
KMT2E-AS1	6.8001	3.9701	6.6445	4.5697	4.3136	4.2101	3.6001	11.0248	4.618	7.894	7.1873	4.3608	3.1569	3.0231	11.0304	5.6453	5.2293	4.4019	8.4404	3.7396	7.8544	2.4098	3.5582	5.0925	2.2647	10.5271	13.142	7.7728	6.5701	7.9524	4.4834	6.642	5.2113	6.9816	5.2712	5.1302	8.2604	4.5405	5.6493	4.6799	5.0709	1.9693	7.6924	4.697	6.2935	3.971	5.3267	4.0971	5.5052
AC018638.6	0.0814	0	0.1235	0.3318	0.0659	0.2964	0.0734	0.2012	0.2064	0.0826	0.0914	0	0	0.0225	0.0689	0.0262	0.2741	0.0376	0.0663	0.0324	0.0992	0	0.0459	0	0.0731	0	0	0.035	0.0374	0.0395	0.0554	0.0371	0.0246	0.0676	0.0398	0.0816	0.0941	0.1552	0.1215	0.1295	0	0	0.0382	0.0483	0.1306	0	0.1213	0.3223	0.0485
AC011477.2	0.2241	0.3058	0.5947	0.9481	0.4536	1.1894	0.7571	0.369	0.1893	0.6251	0.3354	0.9052	0.2968	0.7433	0.5213	0.5414	0.7227	0.4138	0.5013	0.4906	0.5003	0.5349	0.4423	0.6217	0.4022	0.0732	0.1654	0.8667	1.2869	0.8691	0.648	0.4083	0.5756	0.6509	0.2735	0.5616	0.4314	0.9605	0.5434	0.748	0.5882	0.6745	0.2627	0.5315	0.8981	0.1221	0.8347	0.4093	0.5333
AC145423.2	0	0.2946	0	0.1353	0.1748	0.131	0	0.3555	0	0.876	0.1616	0.1744	0.2859	0.1194	0.5479	0.1391	0	0	0.1756	0.3438	0.1753	0	0	0.4356	0	0.8457	0	0.5567	0.1984	0.6279	0.4406	0.59	0.1305	0.5375	0.6324	0	0.1663	0.1371	0.3222	0.1373	0	0	0	0.128	0.2307	0	0.6433	0.1314	0
HEIH	1.521	1.6924	2.2001	2.9186	1.383	2.6544	1.7919	3.6414	1.5809	2.0652	1.2783	2.5709	2.2004	1.837	2.0784	2.1858	1.7586	2.7009	2.113	1.714	2.3747	1.6534	1.8211	1.9359	1.0919	4.5221	3.2813	2.7956	1.8275	2.1099	1.608	1.2364	1.7253	0.8545	1.5081	1.7124	1.6399	2.4071	2.392	1.086	2.7573	1.8593	2.5896	1.7621	1.6755	2.7019	1.5165	2.0371	1.8376
AP004609.3	2.3005	1.4949	2.8864	1.6822	2.816	0.947	1.8258	5.7275	1.249	3.3061	3.1972	1.6151	1.596	1.2567	2.2241	1.5702	2.0889	1.7702	3.0968	1.2647	1.6009	0.8717	1.4827	1.8236	1.0322	4.184	8.4893	2.8247	2.2647	2.2304	1.3229	1.9461	1.1255	1.9774	1.8186	1.5923	2.0248	1.3738	1.6552	1.9501	1.9171	0.7034	2.9537	1.9648	2.4879	1.7601	2.2441	1.1337	2.4765
PAXIP1-AS2	0.9878	1.0545	1.2865	1.0889	0.5175	1.5509	1.1569	0.6985	1.0501	1.3086	1.3784	1.2345	1.0774	1.0055	0.7864	1.1379	1.2351	0.9443	1.0683	0.953	1.2124	1.1244	0.9699	1.0552	1.1002	0.3718	0.5146	0.864	1.7511	1.183	0.7274	0.7834	0.8252	0.4436	1.027	0.8213	1.0068	1.3098	1.1056	1.5035	1.5252	0.984	0.9264	1.1162	0.8507	0.2975	0.7531	0.9975	1.1546
AC004816.1	0.2403	0.082	0.1594	0.2635	0.2675	0.3461	0.0812	0.0742	0.2029	0.3047	0.2023	0.2426	0.1591	0.1826	0.3049	0.2709	0.219	0.0832	0.0977	0.1196	0.4389	0.1147	0.2371	0.2424	0.0809	0.1961	0.3103	0.1807	0.1656	0.2912	0.2248	0.1368	0.1452	0.1246	0.1466	0.1505	0.185	0.1907	0.0896	0.0382	0.1752	0.1205	0.1408	0.089	0.1926	0.1309	0.2237	0.128	0.1429
AC087741.2	0.8999	0.2047	0.4549	0.5641	0.4857	1.2738	1.8918	0.988	0.5067	3.9561	0.449	0	1.5892	0	1.7763	0.5798	0.3365	1.385	1.4642	0	0.4871	0.191	1.3534	0.3027	0.5384	1.9585	0.8856	0.7735	2.205	0.8725	0.2041	0	0.3626	0.249	0	0.3007	0.231	0.7619	2.0145	0.9536	0.35	0.2408	0.844	0.3557	0.6412	0.6535	1.5642	0.5479	1.7846
AC016405.3	0.6	0.2047	0.5459	0.376	0.1457	0.6187	0.7027	0.8892	0.4053	0.2435	0.9429	0.1939	0.3973	0.398	0.6598	0.4252	0.4038	0.3324	0.5857	0.2388	0.6332	0.1528	0.3384	0.7264	0.7537	0.7834	0.6199	0.2578	0.441	0.5817	0.5306	0.6559	0.5802	0.3983	0.0586	0.1804	0.2772	0.381	0.2238	0.6103	0.21	0.4334	0.2813	0.2846	0.513	0.6535	0.3128	0.2557	0.3569
CH17-340M24.3	10.0087	3.9443	11.1872	10.0587	5.6583	5.705	6.8406	13.0006	8.3069	9.0154	11.1059	8.3644	7.428	5.7242	9.8535	5.3361	5.9521	10.4371	13.3362	5.2895	11.2081	3.8447	4.4766	8.6181	6.3489	20.2797	20.1229	10.6048	6.8971	10.2894	5.5181	4.166	7.6654	5.7285	6.6562	7.871	10.0338	7.451	5.5367	6.8569	3.6239	4.3628	8.2538	8.0831	7.2848	9.4928	6.6845	4.0446	12.0114
AL035461.2	0.1969	0.0672	0.672	0.432	0.2392	0.5376	0.1774	1.135	0.8316	0.3996	0.3684	0.0795	0.1304	0.5988	0.5831	0.2537	0.8284	0.3637	0.1602	0.392	0.3997	0.0627	0.1111	0.4967	0	0.3857	0.8721	1.1002	0.4524	0.3819	0.335	0.3588	0.3571	0.1634	0.1923	0.4935	0.2275	0.0625	0.5878	0.2504	0.4595	0.2371	0.7388	0.1168	0.3157	0	0.2201	0.1798	0.1172
SLC12A9-AS1	0	0	0.106	0.3506	0.1132	0.2545	0.126	0.921	0.9447	0.2837	0.2093	0	0	0.2319	0.2366	0.2702	0.1568	0.2582	0.455	0.334	0.4541	0.089	0.1577	0.1411	0.1255	1.6433	0.6192	0	0.3854	0	0.0951	0	0.507	0.2321	0	0.2803	0.1077	0.0888	0.1043	0.3556	0.1631	0.1122	0.1311	0.3316	0.2989	0.1523	0.3125	0.5108	0.1664
AC074212.1	0.1389	0.0812	0.0602	0.0249	0.0321	0.0963	0.0179	0.1797	0.0335	0.0201	0.1337	0.1603	0.1577	0.0439	0.2182	0.1023	0.1336	0.0916	0.0161	0.0474	0.0806	0.0505	0.1567	0.0601	0.0178	0.2073	0.2343	0.0682	0.1094	0.2116	0.0405	0.1446	0.1559	0.0165	0.0194	0.2387	0.0764	0.0882	0.0888	0.0631	0.0926	0.0159	0.1303	0.0235	0.0848	0.0865	0.0591	0.1208	0.0708
ARF4-AS1	0.2335	0.0796	0.0443	0.0366	0.189	0.177	0	0.1922	0.0986	0.1776	0.131	0.0943	0.1546	0	0.0494	0.2632	0.1309	0.1617	0.3324	0.0465	0.0474	0.0372	0	0.0589	0.0524	0.2286	0.2585	0.2007	0.1609	0	0.0397	0.1063	0.1764	0	0.171	0.1755	0.1798	0.1112	0	0.1484	0.0681	0	0.0547	0.2423	0.1248	0.2543	0	0	0.2083
AC016773.1	0.0366	0.15	0.0278	0.3445	0	0.1111	0	0.1207	0.0619	0	0.0274	0.0296	0.0485	0.1013	0	0.0472	0.0411	0.0338	0.0298	0.0584	0.0893	0.0467	0	0	0.0329	0.0479	0	0	0.101	0	0.0249	0.0334	0.0886	0	0.0358	0.0735	0	0.0698	0.1367	0	0	0	0.0687	0	0	0	0.0546	0.1339	0.0436
PRKCQ-AS1	0.2653	0.2836	0.1542	1.031	0.2077	0.4453	0.2868	0.4078	0.2241	0.2871	0.4236	0.5859	0.4217	0.1565	0.2394	0.245	0.2282	0.4002	0.3382	0.1901	0.3806	0.2308	0.1696	0.3658	0.1825	0.589	0.1175	0.2661	0.2113	0.283	0.4152	0.3062	0.4436	0.1615	0.2591	0.1951	0.2929	0.4436	0.198	0.2587	0.4953	0.2626	0.3152	0.451	0.2552	0.2216	0.4216	0.2692	0.2841
TMPO-AS1	0.5533	0.388	0.8158	0.4624	0.3111	0.6433	0.8585	0.5948	0.675	0.4833	0.5291	0.3725	0.3257	0.5268	0.312	0.7426	0.3879	0.4967	0.8877	0.2325	0.4991	0.2544	0.6241	0.3412	0.2483	0.301	0.7714	1.0304	0.7485	1.0431	0.481	0.266	0.4087	0.2168	0.8105	0.2773	0.4261	0.4489	0.5275	0.7329	0.3766	0.2961	0.5189	0.4465	0.4928	0.5023	0.1832	0.4024	0.7681
AC005670.1	0	0	0	0.0819	0	0	0	0	0	0.1325	0	0	0	0.0722	0	0	0	0	0.2125	0	0	0	0	0	0.1172	0	0	0.1123	0	0.1266	0	0	0.0789	0	0	0.3928	0	0	0	0	0	0	0.1225	0	0	0	0	0	0
AL359853.1	0	0.2343	0.3255	0	0.0695	0	0.1547	0.0707	0	0	0.0642	0.0694	0.1137	0.1424	0	0.0553	0.0963	0	0.2095	0	0	0.2732	0	0.1732	0.1541	0	0	0.1476	0.1578	0.3329	0.1752	0.2346	0.1038	0.0712	0.3353	0	0	0	0.2562	0.1637	0	0	0.2415	0.1018	0.367	0	0.064	0.1568	0
AC007923.1	0	0	0	0	0	0	0	0	0	0	0	0	0	0	0	0	0	0	0	0	0	0	0	0	0	0	0	0	0	0	0	0	0	0	0	0	0	0	0	0	0.1192	0	0	0	0	0	0	0	0
ZNF529-AS1	0.3245	0.1637	0.4493	0.4775	0.1942	0.3081	0.2924	0.7086	0.3336	0.458	0.2745	0.5129	0.355	0.3822	0.4535	0.2636	0.3165	0.5732	0.6657	0.4269	0.4238	0.1976	0.191	0.2705	0.2912	0.3316	0.2499	0.5214	0.35	0.3967	0.6048	0.1671	0.4605	0.1522	0.248	0.4809	0.2934	0.4569	0.379	0.305	0.4609	0.2831	0.6881	0.2259	0.3167	0.5072	0.3468	0.335	0.2518
AC142472.1	0.3853	0.2831	0.809	0.613	0.3839	0.3596	0.6942	1.1225	0.3003	0.6614	0.5988	0.3831	0.3925	0.3113	0.6017	0.6873	0.3158	0.602	0.8438	0.4955	0.8181	0.1509	0.234	0.3588	0.3989	0.8514	0.8312	0.6878	0.5446	0.9769	0.4436	0.243	0.6627	0.1968	0.2315	0.6536	0.5706	0.6398	0.8403	0.4899	0.4841	0.2616	0.5837	0.2987	0.5068	0.6134	0.5298	0.2345	0.5995
LINC02446	0.0391	0.2134	0.2371	2.5969	0.1899	1.7547	0.5987	0.3218	0.3301	0	0.0878	0.1895	0.0518	0.2377	0.6283	0.1259	0.3946	0.1083	0.0636	0.1245	0.3174	0.3981	0.9259	0.6704	0.1052	1.1229	0	0.2688	0.1077	0.0758	1.0106	0.0356	0.3307	0.2271	0.0763	0.0392	0.1204	0.5957	0.2042	0.994	0.0912	0.1255	0.1833	0.3013	0.5013	0.5535	0.2912	0.9757	0.0465
AL035071.1	1.598	2.5276	1.689	4.0064	1.0586	1.6156	1.9196	2.3923	1.0633	3.4141	0.7067	1.467	0.9941	1.7803	4.1783	1.4194	1.8468	1.7439	1.7136	2.506	1.3957	1.6646	0.8739	1.7344	1.5861	2.1815	2.8592	4.058	1.1123	1.1503	2.7181	1.1911	1.873	1.9491	1.6551	1.5777	0.8578	2.3676	2.2583	0.9698	0.9604	1.2243	1.7485	1.4069	3.4416	0.9231	3.3548	1.6804	1.5845
LINC00996	0	0.0649	0.036	0.9831	0.0385	0.3748	0.1927	0.3327	0.1204	0.0723	0.0356	0.2496	0.0944	0.1183	0.2413	0.0612	0.04	0.2633	0.0387	0.0378	0.0965	0.0908	0.0804	0.0719	0.1493	0.1241	0	0.1021	0.1965	0.1152	0.1294	0.0217	0.0718	0.0592	0.0232	0	0.0732	0.3169	0.2128	0.136	0.1941	0.0381	0.156	0.1127	0.1778	0	0.0531	0.2315	0
AL391056.1	0	0.0467	0.0104	0.1201	0.0554	0.0332	0	0.0563	0.0462	0	0.0307	0.0221	0.0363	0.0757	0.0695	0.0265	0.0461	0.0253	0	0.0109	0.0111	0.0087	0.0309	0	0.0368	0.0715	0	0.0235	0.0251	0.0133	0.1397	0.0374	0.0248	0	0.0134	0.0412	0.0316	0.0608	0.0408	0.0087	0.0798	0.022	0.0513	0.0406	0.0293	0.0149	0.0816	0.0583	0.0163
AC104463.2	0.8216	0.2242	0	1.1329	0.133	0.299	0.148	1.2177	0.2775	1.3336	0.4919	0.2655	0	0.2725	0.417	0.1059	0.2765	0.3035	0.401	0.5233	0.1334	0	0	0	0.2949	0	0.2426	0.4237	0.4529	0	0.3354	0.1497	0.6952	0	0	0	0	0.5217	0	0.1045	0.1917	0	0.3082	0	0.1756	0	0.2448	0	0.391
SNHG25	1.1136	0.6332	1.2666	0.4653	3.1556	0.9007	0.6688	3.9732	0.9405	1.5062	0.8334	0.1499	0.7375	1.1287	4.0821	0.9565	0.7287	1.1997	1.5099	1.1822	2.2603	0.7089	0.4187	1.498	0.3331	2.9082	0.5479	1.7547	1.0232	1.2596	1.1365	0.6763	1.6825	2.1564	2.3561	1.1163	0.8576	0.5893	1.5233	0.59	1.7323	0	0.6963	2.6411	1.1901	0.6065	2.7652	1.2429	0.4417
AC009275.1	0.0894	0.0406	0.1581	0.2365	0.0322	0.0964	0.0894	0.2616	0.0168	0.0906	0.0297	0.1203	0.0526	0.1043	0.1344	0.0576	0.0557	0.0642	0.2181	0.1028	0.0806	0.158	0.0672	0.1302	0.0356	0.35	0.0147	0.1195	0.1186	0.0096	0.1351	0.0181	0.108	0.0247	0	0.1991	0.0306	0.0567	0.1333	0.0694	0.4517	0.0319	0.0838	0.1589	0.191	0.0433	0.1553	0.0544	0.0827
AC130324.1	0.2484	0.0424	0.0471	0.467	0.0503	0.113	0.5594	0.1022	0.2097	0.3779	0.1394	0	0.3289	0.206	0.7353	0.04	0.1741	0.344	0.2526	0.3955	0.252	0	0.2101	0.3132	0.0557	0.7297	0	0.1601	0	0.0602	0.0845	0	0.0375	0.0515	0.0606	0.249	0.1435	0.3154	0.0463	0	0	0	0	0.2209	0.1991	0.0676	0	0.2646	0.1478
CARMN	0.0716	0.0489	0.1912	0.7454	0.0394	0.0382	0.0671	0.1605	0.0484	0.4274	0.0836	0.0139	0.0569	0.1917	0.0655	0.0646	0.0627	0.0635	0.1539	0.2829	0.4025	0.0328	0.0776	0.0607	0.1132	0.0936	0.0296	0.0714	0.0948	0.1278	0.0292	0.0574	0.4261	0.0238	0.0336	0.0373	0.0706	0.5459	0.1411	0.0893	0.0602	0.0092	0.0484	0.034	0.0551	0.0187	0.0384	0.0837	0.0239
LINC00926	0.0844	0.0576	0.1173	0.9255	0.0455	0.3668	0.3294	0.3589	0.1188	0.1997	0.021	1.2838	0.3166	0.1944	0.2974	0.1359	0.0789	0.2208	0.1487	0.112	0.411	0.2775	0.0793	0.0709	0.3029	0.1469	0.1038	0.0725	0.491	0.2045	0.1722	0	0.1955	0.2801	0.1923	0.0846	0.0217	0.509	0.1574	0.0805	1.1649	0.0677	0.1319	0.1084	0.1804	0.0613	0.3771	0.2483	0.1841
AC078846.1	0.2695	0.1491	0.2927	0.2968	0.1533	0.1723	0.1772	0.4378	0.16	0.2956	0.2181	0.1824	0.2316	0.1732	0.2465	0.2018	0.1307	0.1951	0.2193	0.145	0.2898	0.0835	0.1643	0.1837	0.1046	0.1998	0.4301	0.2504	0.261	0.3178	0.2775	0.2389	0.2553	0.139	0.1138	0.1972	0.202	0.2544	0.1794	0.1621	0.1445	0.0643	0.1913	0.1339	0.1868	0.3253	0.2333	0.1641	0.1647
HCG11	0.1087	0.3647	0.2885	1.3058	0.264	0.511	0.4815	0.3282	0.6579	0.3859	0.3932	0.4903	0.4919	0.621	0.2069	0.3968	0.4268	0.5437	0.4716	0.6996	0.4927	0.4844	0.7152	0.3838	0.3089	0.2839	0.0669	0.5139	0.6908	0.2986	0.339	0.2146	0.7336	0.1353	0.3627	0.2724	0.4116	1.0066	0.7638	0.5414	0.4544	0.3272	0.3823	0.5317	0.5325	0.148	0.2024	0.4963	0.3772
AC025048.4	0	0	0.056	0.0463	0.1195	0.0896	0	0.1823	0	0.0749	0.221	0.0596	0.0978	0.0816	0.1249	0.0476	0	0.0682	0.1801	0.0588	0.0599	0	0	0.0745	0.0662	0.2892	0	0.0634	0.2035	0.0716	0.1004	0.4035	0.0892	0.245	0.0721	0	0.0568	0.2344	0.1652	0	0	0	0.0692	0	0.0789	0.0804	0.2199	0	0
AL118558.3	1.5302	0.8483	1.6316	1.3487	0.7356	0.4351	2.1541	2.4411	0.8885	1.9404	1.5388	1.9315	2.09	1.0839	1.0113	0.8934	0.9923	2.6935	1.4004	0.8757	1.3588	0.6088	1.0787	1.9298	1.0728	2.8723	2.9646	1.7262	1.7135	1.7154	1.2363	1.1326	1.9652	0.5556	1.7277	1.0067	1.7677	0.7895	1.4986	2.2801	1.1716	1.0746	1.5696	0.7655	0.7155	2.3961	1.2111	1.2809	0.8535
AC115837.1	3.2474	3.5169	4.4555	3.1015	2.796	2.4389	3.2043	3.2679	2.9601	2.1439	3.9731	2.9149	3.55	2.8497	1.5697	4.2172	3.0065	2.8558	5.4931	5.7044	4.2685	2.3953	2.4418	2.8083	3.5153	0.7404	1.4456	3.1012	3.7888	4.5477	2.3146	3.1462	3.7071	2.0961	5.1341	3.0487	4.1682	3.1093	3.7307	2.6217	3.9089	5.1713	2.127	4.9206	4.6274	4.6603	2.9566	2.479	5.0291
AC147651.1	0.2706	0.2462	0.0684	0.2261	0.2921	1.0944	0.4876	0.817	0	0	0.135	0	0.2389	0.1496	0.3052	0.2324	0.1518	0.0833	0.1468	0	0.2929	0.0574	0	0.364	0	0.1178	0.5326	0.5427	0	0	0.3682	0.1644	0.1635	0	0.3523	0	0.0695	0.3437	0.0673	0.0573	0.2105	0.1448	0.1692	0.2674	0.2892	0.6878	0.336	0.1647	0
MRPS30-DT	0.1304	0.0371	0.1236	0.2315	0.0352	0.1055	0.1175	0.2058	0.0734	0.1212	0.1057	0.0878	0.0432	0.1201	0.1103	0.084	0.0975	0.1104	0.1503	0.1644	0.1235	0.0692	0.0735	0.0987	0.1072	0.0284	0.0321	0.0934	0.0699	0.0843	0.1257	0.0792	0.0985	0.1894	0.0955	0.0653	0.0753	0.0897	0.1216	0.076	0.0634	0.0872	0.1732	0.1417	0.0929	0	0.2428	0.0661	0.0646
LINC01679	0.2582	0.7423	0.2097	1.8377	0.418	1.1522	0.299	0.8047	0.1869	0.2432	0.1794	0.9385	0.4152	0.2549	0.702	0.2495	0.1551	0.9706	0.3	0.367	0.2246	1.1621	0.2912	0.7256	0.4302	1.5892	0.245	0.2853	0.1694	0.2682	2.9735	0.42	0.8024	0.5969	0.5042	0.2218	0.284	0.562	0.5641	0.1876	0.5594	0.6808	0.7955	0.4483	1.892	0.5825	0.5632	0.4378	0.373
YTHDF3-AS1	2.4433	1.0297	2.1795	0.9909	1.7454	1.4821	1.748	2.9584	2.0634	1.1664	3.388	1.3352	1.7132	1.7878	2.0061	2.3147	1.3703	1.3271	3.4491	1.2587	3.4422	0.7319	1.0537	2.5376	1.8056	4.7856	6.0462	2.5941	2.8392	3.832	1.6134	1.7676	2.0412	1.7295	2.035	1.2967	2.6011	1.8709	1.0724	2.8783	1.5091	0.8651	2.2914	1.5339	1.6128	3.2095	1.9271	1.05	3.9332
AC002091.1	0.0926	0.5688	0.281	1.7418	0.075	0.6743	0.6676	0.9153	0.6259	0.1879	0.3466	0.3742	0.2454	0.3073	0.3134	0.4774	0.6754	0.2566	0.5275	1.0325	0.3008	1.0024	0.209	0.2804	0.4156	0.2419	0	0.2389	0.2553	0.3592	0.8823	0.0844	0.7838	0	0.2714	0.2786	0.214	0.9411	0.2765	1.1779	0.3242	0.223	0.1738	0.5492	0.594	0.3027	0	0.2256	0.5511
LINC02084	0.1412	0.1927	0.7853	1.9179	0.0381	1.1709	0.8907	1.4342	0.3181	0.2865	0.1762	0.7987	0.4365	0.4425	0.8761	0.2426	0.3696	0.6521	0.2298	0.2999	0.9173	0.6593	0.7434	0.19	0.5069	1.045	0.278	0.7688	0.8218	0.2282	0.6086	0.0858	0.6259	0.1563	0.1379	0.0944	0.2175	0.6875	0.2459	0.3891	0.7689	0.1511	0.2208	0.6141	0.5031	0.2051	0.1403	0.3439	0.168
AL138966.2	0.1112	0	0	0.0697	0.09	0	0	0.1831	0	0	0.2496	0	0.1473	0.0615	0.0941	0	0	0.2054	0	0	0.2708	0	0	0.1122	0	0	0.3283	0.3823	0.2043	0.1078	0.0757	0.2026	0	0	0.1086	0.1115	0.0856	0	0	0.0707	0.1297	0.0892	0.2086	0.0659	0	0.1211	0	0.0677	0.1323
AC005674.1	0.6745	0.9971	0.2557	0.8455	0.273	0.7501	1.114	0.2777	0.1899	0.6842	0.1682	0.2724	0.2978	0.3729	0.8558	0.6518	0.4413	0.2076	0.7316	0.895	0.8214	0.4293	0	0.2268	0.6052	1.321	0.6637	1.0628	0.9296	0.327	0.2294	0.1024	0.2038	0.1866	0.4391	0.4508	0.3463	1.0707	0.4194	0.7861	0.2623	0	1.1597	0.7332	1.6819	0.4898	0.1675	0.2737	0.8025
AC015912.3	1.4827	0.607	0.2248	0.5576	0.7202	0.4497	0.1336	1.8312	0.2504	0.1504	0.5548	0.2396	0.3927	0.1639	2.7593	0.6686	1.9957	0.4107	0.3618	1.6526	0.963	0.5663	0.3345	1.0471	0.5322	2.7104	1.0943	0.6372	0.8174	0.1438	1.7149	0.9455	1.1649	1.3535	0.2896	1.1891	0.7993	0.3766	0.6638	0.2828	0.8649	0.595	1.3905	0.3516	0.9507	0.646	2.7612	0.6318	1.5877
AC091057.1	0.0183	0.0687	0.0347	0.3901	0.0222	0.1055	0.1319	0.1055	0.1237	0.13	0.0411	0.0961	0.0485	0.1012	0.0929	0.0708	0.0565	0.1859	0.0372	0.0364	0.0892	0.0641	0.031	0.0646	0.0821	0.0478	0	0.0787	0.0673	0.0532	0.1246	0.0083	0.0885	0.0152	0.0179	0.0367	0.007	0.1046	0.0341	0.0698	0.0854	0.0441	0.0944	0.0597	0.0293	0	0.0273	0.1226	0.0545
LINC02490	2.1463	0.1172	0	0.3767	0.6951	1.5103	0.8508	0.7776	1.4501	0.0871	1.5419	0.971	0.9096	0.2373	0.6536	0.4978	0.8667	2.299	1.5365	0.9569	1.7425	0.1639	0.0968	1.6457	0.2311	1.4573	0.3802	1.6234	0.9466	0.9988	1.1682	1.0167	0.5189	1.5675	0.9222	1.0328	0.9256	0.5997	0	1.8558	0.8013	0.1378	1.5298	0.9672	0.6423	1.1222	0.6395	0.7317	0.5107
AC004921.1	0	1.247	0.6929	3.4807	0.1707	0.597	1.14	1.9679	0.5937	0.7131	0.4734	0.3407	0.0931	0.5052	1.0704	0.4076	0.7885	0.7789	0.5719	0.5597	0.7419	1.1634	0.1586	0.3546	0.5677	1.6522	0.5188	0.2417	0.4521	0.1363	1.1478	0.2562	0.7647	0.7001	0.8237	0.3523	0.4331	0.8481	0.7868	0.3128	0.6561	0.7334	1.2526	0.7086	1.7279	0.1531	0.6284	0.5991	1.2546
AL356652.1	0	0.0623	0	0	0	0	0.0823	0.2256	0.1542	0.0926	0.205	0.0738	0	0.101	0.1545	0.0588	0	0.0843	0	0	0	0	0	0.1843	0	0	0	0.314	0.1678	0	0	0.1664	0.0552	0.0758	0.1784	0	0.1407	0.058	0.0681	0.1742	0.1065	0	0.0856	0.1624	0	0	0.1361	0	0
SNHG17	1.2393	2.9714	1.1812	1.6027	1.8831	0.5744	0.5936	1.1533	0.855	1.4343	0.4572	0.7227	0.5317	1.3679	2.2149	0.5369	0.7954	0.7898	1.4945	0.3752	0.5173	1.2111	0.2658	1.4	0.8693	1.7322	1.3398	1.1514	1.0705	1.0662	1.4102	2.2779	1.1762	2.7596	2.8934	1.3517	0.9242	0.5071	1.0973	0.5105	0.6007	0.788	1.4979	1.2471	2.122	1.7588	2.6135	1.2991	0.8411
LINC00622	0.0986	0.0224	0.1994	0.2472	0.0266	0.0199	0.1776	0.0812	0.1665	0.3334	0	0.1062	0.1306	0.1999	0.0834	0.0212	0.0922	0.1821	0.3208	0.0785	0.1868	0.1255	0.1112	0.0332	0.118	0.0858	0.2911	0.1412	0.2416	0.1275	0.2236	0.1198	0.0397	0	0.0642	0	0.1012	0.3548	0.1962	0.0627	0.115	0.0264	0.1849	0.0779	0.1405	0.1074	0	0.08	0.1564
AC005261.1	3.2596	4.3241	3.4639	4.7013	3.9341	3.8003	3.7555	5.1782	3.152	4.8064	3.0741	3.4752	3.1938	3.2492	4.7871	2.4278	3.7922	4.3974	2.8489	4.1003	3.9549	3.6563	2.6515	3.7533	4.741	3.9082	4.0603	3.614	4.0416	4.3822	4.6993	3.7533	4.0059	6.2551	3.4671	3.6078	2.557	3.6164	4.3309	2.7811	4.1846	2.2855	3.9548	2.177	3.2765	2.0064	7.772	4.1164	3.0134
AP002884.1	0.7871	0.8381	0.5247	0.6126	2.297	2.3717	1.1066	0.4772	0.8328	0.7108	0.5761	1.6981	1.5695	1.1716	2.3122	1.2092	0.6646	3.6901	0.8937	0.4408	2.1208	1.4812	0.7122	1.5534	0.1785	1.7959	0.6767	1.3754	0.3338	0.4361	0.8239	1.4105	0.1987	0.8901	0.6504	0.8931	0.6861	0.8788	0.1097	0.9184	1.4229	1.7217	0.8031	0.6616	0.832	1.3757	0.3351	0.8741	1.0292
AC004477.1	0.0704	0.036	0.08	0.0772	0.0285	0.0107	0.0475	0.1014	0.0594	0.0535	0	0.0142	0.0233	0.0292	0.0446	0.0567	0.0197	0.065	0.1288	0	0.0857	0.0112	0.0198	0.0887	0.0158	0.0459	0	0.1058	0.0808	0	0.0479	0.0321	0.1276	0.0292	0	0.0353	0.0271	0.067	0.0788	0.0336	0.0616	0.0424	0.033	0.073	0.0188	0	0.0262	0.0643	0.0628
AC008105.3	0.0133	0.2351	0.1206	1.6444	0.1073	0.643	0.2984	0.5455	0.1567	0.0807	0.0793	0.471	0.1404	0.1099	0.3587	0.111	0.1412	0.0612	0.1401	0.1582	0.3658	0.1687	0.0448	0.1069	0.2973	0.3114	0.0391	0.0797	0.3409	0.1028	0.2975	0.0724	0.2002	0.1869	0.1294	0.1063	0.0918	0.5216	0.1384	0.1179	0.3556	0.0532	0.4101	0.1178	0.085	0.0722	0.4738	0.2662	0.0631
AL035045.1	0.0816	0	0	0.1535	0	0	0.0736	0	0	0	0	0	0	0	0	0	0	0	0	0	0.0663	0	0	0	0	0	0	0.0702	0	0	0	0	0.0987	0	0	0	0.0629	0.0518	0	0	0	0	0	0	0	0	0	0	0
AL138930.1	0.1625	0	0.0616	0.1528	0.2631	0.1479	0.1464	0.0669	0	0	0.1216	0.0656	0.1076	0.1348	0.0687	0.1047	0	0.075	0.0661	0	0	0	0	0.2459	0.2187	0.6366	0	0.419	0	0.1576	0.0553	0	0.1473	0	0.0793	0.4887	0.0626	0.1548	0.0606	0.0517	0	0.0652	0.6096	0.1445	0	0.0885	0.1211	0.2473	0
AC004585.1	0	0.0793	0.1762	2.3065	0.0314	1.0104	0.2792	0.4146	0	0.0393	0.029	0.3129	0.2052	0.1927	0.0655	0.1497	0.0652	0.1431	0.063	0	0.1887	0.0986	0.2621	0.0782	0.1043	0.4046	0	0.1998	0.2135	0	0.448	0	0.1171	0	0	0.0388	0.0298	0.9839	0.1156	0.0493	0.6327	0.0311	0.6902	0.023	0	0	0.1154	0.2358	0.1844
LINC01857	0	0	0	6.9674	0	0.3817	0.8503	0.8635	0.1771	0	0.0785	2.7111	0.5556	0.2899	0.3549	0.2027	0.4705	0.1937	0	0.0835	0.4257	0.0668	0.1183	0	1.3175	0.2739	0.3096	0.2704	0.9636	0.2034	2.1405	0	0.1901	0	0	0.2103	0.5654	0.7991	0.8608	0.4	1.4682	0.0842	0.5901	0.0622	1.0087	0.2285	0.1562	0.4469	0.1248
ZFAS1	0.6826	1.1855	0.7904	1.2329	1.261	0.9975	0.7491	1.732	0.4926	0.9568	0.6176	0.8121	0.715	0.9571	1.3595	0.6796	1.1833	0.8709	1.2973	0.4397	0.9622	0.5372	0.8049	0.5322	0.4956	2.528	1.0533	1.1947	0.7811	0.7881	0.971	0.7066	1.1513	0.8137	1.2119	0.4914	1.0131	1.45	0.8751	0.4695	0.514	0.2689	1.4374	0.8757	0.9218	0.6692	1.5023	1.5073	0.7162
AC138696.2	0.6941	0.7893	0.8772	0.4351	0.562	1.1228	1.4592	3.8101	1.5632	1.1736	1.9046	0.7477	0.9193	1.0233	1.5658	1.6396	1.4274	1.0683	1.694	0.5526	2.6299	0.4419	1.0439	0.2334	0.6229	2.1149	3.7568	1.1932	2.7637	1.346	0.6297	1.4755	4.195	0.5761	0.4519	1.6236	1.0691	0.2938	1.0359	0.7355	2.6994	0.5571	0.868	1.7835	1.7309	2.5204	0.5171	1.8312	0.8259
RPARP-AS1	1.4156	1.3145	1.6322	1.617	0.9969	1.1737	0.9886	2.1241	0.962	1.589	1.3665	1.3939	0.9873	1.0141	1.7005	1.1871	1.2355	1.253	1.8398	1.0137	1.5709	0.6718	0.907	1.1493	0.9471	2.1437	2.2997	1.7566	1.6239	1.5511	0.9574	1.5109	0.9973	0.7994	1.7749	1.1168	1.3095	1.1595	1.5312	1.1077	1.1043	0.6521	1.7596	1.3856	1.9873	1.2226	2.1776	1.8357	1.6843
AL138828.1	0	0.0614	0	0.0282	0	0.0234	0.0058	0	0	0.0391	0.0144	0.0104	0.0255	0.0071	0.0326	0.0041	0.036	0.0415	0.0209	0.0205	0.0157	0.0205	0.0072	0.0065	0	0.0168	0	0.0221	0.0354	0	0.0306	0.0293	0.0039	0.0267	0.0753	0.0129	0	0.0245	0.0096	0.0204	0.015	0.0155	0.0301	0.0114	0.0137	0.007	0.0335	0.0704	0.0076
AC092849.1	0	0.2324	0	0.5337	0.1379	0.3099	0.1534	0.4206	0.2876	0.691	0.2549	0	0.2255	0.2824	0.7203	0.1097	0.191	0.3145	0.1385	0.4067	0.1383	0.7588	0	0	0.3056	0.4447	0	0.1464	0.3129	0	0.3476	0.3103	0.3087	0.7066	0.3326	0	0.1311	0.3244	0.3812	0	0	0.1367	0.6388	0	0	0	0.888	0.1037	0
AL596442.2	0.5265	0.7903	0.3194	0.726	0.5115	0.511	0.2372	0.9537	1.1561	0.2671	0.0788	1.4887	0.4184	0.3784	4.053	0.3731	0.7677	1.5557	0.0857	0.4611	0.171	0.8044	0.1782	0.425	0.5669	3.1624	0.3886	0.9503	0.2903	0.3573	0.3224	0.7195	0.6364	1.9662	1.1825	0.8445	0.4055	0.6686	0.8643	0.5356	0.43	0.3803	0.9875	0.8429	0.0563	0.1721	1.255	0.8334	0.3759
LINC01914	0	0.0325	0	0.0895	0.0385	0.2599	0.0429	0	0	0.1449	0	0.0385	0.063	0.1579	0.2416	0.1533	0.0801	0.0879	0.0774	0.0758	0.0773	0	0.1074	0	0.1281	0.3729	0	0.1636	0	0.0461	0.2915	0	0.2014	0	0.0465	0	0	0.2116	0.0355	0	0.1666	0	0.0893	0.0282	0.2035	0.0518	0	0.1449	0
LINC00896	0.0242	0.4467	0.1655	0.076	0.157	0.5442	0.1092	0.3194	0.4095	0.7625	0.0544	0.2155	0.2569	0.0268	0.2461	0.3124	0.272	0.3806	0.0592	0.0386	0.7284	0.108	0.2188	0.4648	0.1741	0.2849	0.7874	0.2292	0.0891	0.4467	0.0495	0.0884	0.0733	0.161	0.4972	0.0729	0.112	0.2925	0.0905	0.1696	0.0849	0.2335	0.1819	0.0288	0.0518	0.1585	0.1084	0.2657	0.2596
AC004923.4	0	0.1429	0.0529	0.3938	0	0.0847	0.4403	0.2299	0.3538	0.0708	0	0	0	0.1158	0.0591	0.09	0	0.0645	0.0568	0	0.1134	0.0889	0.0788	0.0704	0.0627	0.2735	0	0.12	0.1925	0.0677	0.095	0.1272	0.1688	0	0	0.07	0.0538	0.2217	0	0.1332	0.1629	0.056	0.1964	0.1242	0.0746	0	0.2601	0	0.4984
AL121832.2	2.3945	0.6851	1.6984	1.2103	1.8135	1.4994	1.1134	3.7522	0.9132	2.429	3.1792	1.6224	2.2506	1.2811	4.2471	2.7368	1.5162	1.2125	2.5762	0.738	2.1949	0.2458	1.0454	1.2469	1.8021	1.6137	3.1924	2.1908	1.4194	2.9955	1.2612	1.2666	1.2604	2.6923	2.0365	2.0132	2.2605	0.9319	1.1527	1.4241	0.5407	1.1159	2.7527	1.7403	3.2194	2.3559	2.3591	1.8809	2.0219
AC108134.3	0.17	0.3315	0.2026	1.2028	0.1377	0.4863	0.4158	0.58	0.4513	0.3696	0.1273	0.5102	0.3539	0.376	0.3904	0.2504	0.2861	0.0897	0.3755	0.6382	0.5719	0.3402	0.1918	0.1225	0.2616	0.3806	0.1076	0.2714	0.4018	0.2591	0.1983	0.1992	0.5138	0.1008	0.3558	0.4627	0.1871	0.6633	0.3806	0.3707	0.3118	0.039	0.4101	0.2737	0.1558	0.1852	0.4162	0.5472	0.2601
AC015911.8	0	0.3143	0.0699	2.4254	0.0746	0.503	0.166	0.3034	0.1556	0	0.069	0.3722	0.2441	0.4075	0.3118	0.2374	0.2067	0.1702	0.1499	0.2934	0.374	0.2346	0.1039	0.2789	0.248	0.8422	0	0	0.1693	0.1787	0.3761	0.0839	0.1671	0	0.09	0	0.2129	0.6436	0.1375	0.1172	0.215	0.0739	0.2592	0.3824	0.1969	0	0	0.2805	0.1096
CYTOR	0.0583	0.185	0.0486	0.3875	0.5171	0.1999	0.0709	0.1873	0.0296	0.068	0.0742	0.2403	0.1429	0.1096	0.4243	0.109	0.1472	0.0808	0.0807	0.1022	0.1681	0.1225	0.0954	0.1089	0.157	0.5141	0.0646	0.0301	0.0348	0.065	1.0793	0.1142	0.111	0.2009	0.0769	0.0994	0.0696	0.1667	0.1567	0.0297	0.2007	0.0726	0.402	0.0726	0.4644	0.1429	0.5149	0.3196	0.0763
VIM-AS1	0.1028	0.2454	0.2143	1.8521	0.2704	0.5923	0.6019	0.402	0.0868	0.1303	0.0769	0.4982	0.2042	0.2699	0.5217	0.1324	0.245	0.2373	0.1881	0.2455	0.2086	0.2781	0.2898	0.1296	0.2767	0.4026	0.0759	0.1988	0.1889	0.2242	0.8217	0.2107	0.3416	0.1493	0.2509	0.1288	0.3364	0.5221	0.4218	0.1634	0.2998	0.1031	0.3856	0.2285	0.2472	0.056	0.7848	0.4224	0.1834
AC015911.3	0.0608	0.3317	0.2304	2.6664	0.1476	0.8479	0.5475	0.5504	0	0.3083	0.0455	0.7364	0.4025	0.4032	0.3599	0.1958	0.1023	0.2806	0.0989	0.0484	0.4441	0.2708	0.4113	0.0613	0.2181	0	0	0.2612	0.1117	0.1768	0.4548	0.0554	0.2938	0.1009	0.178	0.3655	0.1404	0.5788	0.0907	0.1932	0.5672	0.1463	0.456	0.2522	0.1949	0	0.0905	0.37	0.4339
LINC02313	0	0	0.0711	0	0.1519	0	0	0	0	0.1903	0.0702	0	0	0.0519	0	0	0.0526	0.0866	0	0	0	0.1194	0	0	0.0842	0	0	0.0806	0.0862	0	0.1277	0	0	0.0779	0	0.1881	0	0.1191	0.21	0.1193	0	0	0	0	0	0	0	0.0571	0
AC137936.1	0	0.125	0.1852	0.0383	0	0	0	0.1508	0	0.1858	0	0	0	0.0675	0.0517	0	0	0.0564	0.0993	0.0486	0.1983	0	0	0	0	0.2392	0	0.1574	0	0	0	0	0.1107	0.0507	0.0596	0.0612	0	0	0	0.0776	0	0.098	0	0.1086	0.1305	0.0665	0.091	0	0
AC010618.3	0.1019	0.1274	0.1931	0.266	0.1237	0.1442	0.0765	0.3914	0.0287	0.2067	0.2922	0.1783	0.1349	0.1783	0.3591	0.1859	0.1428	0.1411	0.1934	0.2298	0.0827	0.0973	0.2298	0.1713	0.2438	0.1774	0.0501	0.2627	0.2652	0.1975	0.231	0.0619	0.2257	0.2395	0.2321	0.1021	0.1046	0.2048	0.114	0.2159	0.1585	0.0136	0.0796	0.0906	0.2903	0.074	0.3162	0.1137	0.202
LINC01943	0.035	0.0955	0.0265	1.0743	0.0566	0.1061	0.1576	0.0864	0	0.1419	0.0524	0.0848	0.2317	0.0193	0.2367	0.2254	0.255	0.0646	0.0569	0.0836	0	0.1113	0.1578	0.1059	0.0628	0.4568	0	0.0601	0.1286	0	0.4046	0.0637	0.3594	0.029	0	0.0351	0.0539	0.2443	0.0522	0.0222	0.3265	0.0842	0.164	0.1452	0.1495	0.0762	0.1042	0.1278	0.0832
TP53TG1	1.8192	1.691	1.7259	1.6966	2.5046	2.2124	3.1354	1.5775	1.9	2.4606	1.6442	2.2222	2.3978	2.2545	4.141	2.8421	1.8139	2.5076	3.2029	1.0496	2.5758	0.9399	1.1598	2.1458	1.2934	5.4395	4.3717	2.893	1.6957	3.3657	1.2377	1.3531	0.7755	0.919	1.5533	1.7972	1.9696	1.5625	1.4886	0.8102	2.0096	1.4601	2.9507	1.8134	2.0476	2.9964	0.9558	1.573	2.3005
AC027031.2	0.3266	0.3218	0.11	0.5458	0.4407	0.3522	0.2288	0.8066	0.858	0.7362	0.2715	0.3518	0.2403	0.2407	1.1357	0.2571	0.3663	0.7706	0.6789	0.26	0.2357	0.5543	0.1637	0.5857	0.293	0.8528	0.6427	0.5614	0.3	0.7036	0.7406	0.6611	0.4167	0.4818	0.5669	0.3637	0.2515	0.6912	0.5956	0.3922	0.3387	0.3786	0.6125	0.4733	1.3572	0.3557	1.1352	0.5302	0.6908
PXN-AS1	0.3678	0.1673	0.5071	0.3423	0.2707	0.2096	0.4117	0.5415	0.6025	0.588	0.4921	0.3332	0.3395	0.4807	0.4809	0.4452	0.3188	0.3499	0.5441	0.3461	0.5882	0.22	0.176	0.4161	0.3601	0.655	0.7568	0.5844	0.4404	0.5512	0.3413	0.1929	0.4581	0.1943	0.3265	0.3464	0.7726	0.4388	0.2246	0.2126	0.2341	0.2237	0.2927	0.3767	0.1787	0.3035	0.5314	0.3121	0.4774
AC109322.1	0.9389	0.3621	0.5571	0.4349	0.4627	0.4705	0.4781	0.9411	0.2758	0.2899	0.4582	0.2308	0.2163	0.3611	1.2086	0.3156	0.2976	0.3392	0.4649	0.2925	0.5965	0.3118	0.3223	0.2883	0.3663	1.066	1.0243	0.7368	0.6376	0.5145	0.611	0.4091	0.4687	0.2033	0.3189	0.4501	0.7859	0.311	0.396	0.2855	0.381	0.0655	0.536	0.4115	0.6544	0.667	0.6386	0.3231	0.5343
AC005046.1	0.0826	0.2816	0.1252	0.2587	0.2005	0.2504	0	0.4758	0	0.1675	0.1236	0.2001	0.2187	0.2282	0.0698	0.2127	0.0463	0.0762	0.0672	0.3286	0.2011	0.1051	0	0.0833	0.0741	0.2156	0.1219	0.2129	0	0.3202	0.337	0.1504	0.1497	0.137	0.2418	0.5793	0.3179	0.1048	0.1232	0.0525	0.1926	0.1325	0.0774	0	0.0882	0	0.123	0.0503	0.1965
AP002387.1	10.1676	8.8529	13.7504	6.5154	5.8975	4.879	5.3321	7.8718	6.0236	7.0046	3.0095	10.911	11.2556	5.2017	13.0942	6.2568	12.2986	7.1466	13.086	3.4435	12.7519	1.1109	3.5089	6.7368	2.5193	14.7627	13.7763	14.5433	8.7146	31.3393	10.1183	8.5023	7.9792	4.282	13.189	13.007	10.8106	5.5889	1.925	1.5919	7.1704	1.1571	14.5881	8.998	2.3517	6.3644	6.6697	3.095	10.1116
AC005722.3	0	0	0	0	0	0.0702	0	0	0	0	0	0	0	0	0	0	0	0	0	0	0	0	0	0	0	0	0	0	0	0	0	0	0	0	0	0.116	0	0	0	0	0	0	0	0	0	0	0	0	0
SLCO4A1-AS1	0.0336	0.1377	0	0.1054	0.1634	0.0408	0.0303	0.0277	0.1136	0	0	0.0272	0	0.0186	0.1138	0	0.1132	0.0311	0	0.0268	0.0546	0.0428	0	0.1018	0.0302	0.0439	0	0	0.0927	0	0.0458	0.0306	0.0203	0.1396	0.0328	0.0337	0	0	0.0251	0.0428	0.0392	0.027	0.2524	0.0598	0.0719	0	0.2004	0.5119	0.04
AF131215.6	0.0769	0.0874	0.2331	0.8671	0.1867	0.373	0.1846	0.6539	0.2596	0.4938	0.115	0.2898	0.1357	0.1558	0.4985	0.2641	0.3017	0.3785	0.3751	0.306	0.728	0.1305	0.2023	0.2843	0.2529	0.4683	0.4916	0.4404	0.1412	0.5713	0.2789	0.1167	0.4026	0.1063	0.1501	0.488	0.2565	0.5043	0.2676	0.1303	0.3587	0.329	0.3604	0.3798	0.219	0.1953	0.7825	0.5771	0.1219
AL365361.1	0.1334	0.3742	0.3259	3.6604	0.24	2.059	1.3087	0.8543	0.4506	0.0902	0.1775	1.3531	0.5497	0.7867	0.7649	0.4392	0.3741	0.5201	0.3617	0.1888	0.7461	1.0096	1.0867	0.5384	0.7449	0.3484	0.0438	0.4969	0.6129	0.273	0.8572	0.135	0.8869	0.652	0.1882	0.1783	0.2397	1.9106	0.7852	0.8481	1.1067	0.8328	0.5143	0.5976	0.4594	0.0969	0.1987	1.6604	0.8113
AC016065.1	0.3693	0.24	0.44	0.7716	0.2278	0.5867	0.9189	0.6371	0.3267	0.785	0.4343	0.4688	0.2795	0.6125	0.4017	0.3852	0.2762	0.5846	0.6724	0.28	0.4997	0.459	0.5752	0.3549	0.2998	0.7119	0.3634	0.4534	0.6625	0.6991	0.6102	0.2563	0.5739	0.4232	0.2576	0.2468	0.7043	0.4243	0.4199	0.3801	0.554	0.4234	0.4123	0.4379	0.3759	0.4789	0.524	0.3533	0.544
TRIM52-AS1	5.9109	3.6339	4.6919	8.5865	2.5423	1.494	3.0232	9.4294	4.4719	5.7776	6.6811	3.8052	5.2191	2.2296	6.9013	3.193	4.9554	4.8326	4.5831	2.7697	5.2488	1.509	1.4237	4.628	2.0443	12.9843	4.8623	6.959	5.1481	5.5816	3.9168	2.7485	4.5398	3.7557	4.0584	4.444	7.824	4.4179	3.4227	2.29	4.0945	2.4214	5.5435	3.5412	7.1067	5.3991	5.9855	1.3682	6.5568
AC002456.1	0.3485	0.1268	0.1673	0.1019	0.1411	0.0705	0.1674	0.5165	0.157	0.1061	0.3825	0.0657	0.2	0.1991	0.4913	0.1048	0.0717	0.1287	0.5197	0.0832	0.1792	0.1849	0.0917	0.2109	0.1147	0.1668	0.6001	0.3095	0.4162	0.2027	0.0869	0.1905	0.1404	0.135	0.0454	0.2329	0.322	0.1475	0.312	0.096	0.0542	0.0839	0.1852	0.1722	0.0869	0.0886	0.1211	0.0424	0.387
AP002360.1	2.5408	0.8334	2.7415	2.3274	1.6615	1.1559	1.2766	3.8621	1.8156	2.5279	3.5833	0.9079	2.3297	2.2961	2.976	1.8571	1.836	1.3986	3.3388	1.7117	2.9355	1.1508	0.992	1.0352	1.71	5.4869	3.1013	2.6037	2.11	3.4582	1.9613	1.5134	1.506	1.5409	0.8588	1.2735	3.3114	1.7995	2.1145	2.1434	1.4821	0.902	2.612	1.7962	1.8277	2.9273	2.1839	0.5354	2.8487
AC010331.1	0.266	0.242	0.1344	0.2778	0.2871	0.2151	0.0799	0.292	0.2995	0.3597	0.3317	0.1432	0.1174	0.049	0.6	0.2284	0	0.0819	0.0721	0.0706	0.3599	0	0.1	0.2683	0.0796	0.463	0.5234	0.1524	0.1629	0.3438	0.0603	0.0808	0.2679	0.0736	0	0.0889	0.1366	0.2815	0.2646	0.1691	0.3103	0	0.1663	0.1577	0.1895	0.2897	0.1981	0.1079	0.1055
AC002398.1	0.2417	0.0824	0.0916	0.3029	0	0.2199	0.2177	0.5969	0	0.3677	0.1809	0.0976	0.16	0.1336	0.1022	0.1557	0.2711	0.1116	0.0983	0.0962	0.0981	0.1538	0.2726	0.1219	0.1084	0.1578	0.5351	0.2077	0.222	0.1172	0.3288	0	0.2921	0.1003	0.118	0	0.1861	0.3069	0.0902	0.3073	0.141	0.097	0.5666	0.0716	0.5166	0.2633	0.7201	0.3678	0.1438
AL451069.3	0	0	0	0.0958	0	0	0	0	0	0	0	0	0	0.0282	0	0	0.0286	0.047	0.0414	0	0	0.0324	0	0	0	0.0665	0	0	0	0	0	0	0	0	0	0	0.0785	0.097	0.038	0	0	0	0	0	0.0544	0	0.0379	0.031	0
AC011477.3	0.6402	0.6115	2.2328	1.2037	0.2073	0.932	1.4995	1.1596	1.73	1.9482	1.4372	1.6549	1.187	0.7078	0.7581	0.9073	1.5797	0.9458	4.7911	1.3252	1.5592	1.0595	2.0217	0.775	0.4596	0.3344	2.2678	0.8803	2.3527	2.3585	1.1324	0.9331	1.1607	0.6375	1.1252	0.6417	1.6762	1.7072	1.433	1.8722	1.195	1.3359	0.9606	1.0628	0.821	0.5579	1.2399	1.0912	1.0664
AC004687.1	0.254	0.26	0.3611	1.7712	0.2057	0.7127	0.1144	1.1242	0	0.4187	0.0713	0.2822	0.1682	0.3511	0.4566	0.225	0.5164	0.2932	0.4133	0.6573	0.928	0.1819	0	0.2883	1.0542	0.7048	0.0937	0.3821	0.7002	0.2771	0.6049	0.0579	0.9595	0.0791	0	0.0318	0.7091	1.492	0.1422	0.1615	0.852	0.0255	0.3276	0.113	0.1357	0	0.3075	0.9278	0.2267
AL606489.1	0	0.0724	0	0	0.4298	0.5796	0.0956	0.0874	0	0	0.1589	0	0.4218	0.2935	0.0898	0.4104	0.0595	0.098	0	0.0845	0.3448	0.1352	0	0	0	0	0	0	0	0	0.3612	0	0.1925	0.0881	0.1037	0.4257	0	0.0674	0.1584	0.0675	0.1239	0	0.1991	0.1259	0.3404	0.1156	0	0.3878	0.1263
AC011468.1	0.4586	0.3129	0.5796	1.1498	0.4951	1.1592	0.6198	1.1958	0.7747	1.2407	0.7436	0.6793	0.6074	0.6339	0.5173	0.3447	0.3858	0.5647	0.7462	0.7912	0.8068	0.6326	0.5173	0.9255	0.4116	1.597	0.9027	0.9855	0.9833	0.8152	0.6761	0.766	0.8777	1.0784	0.5225	0.613	0.4121	0.8251	0.5133	0.6804	1.2485	0.2454	0.2868	0.2719	0.1634	0.3331	0.6833	0.4188	0.3638
MIR34AHG	0.0296	0.093	0.0584	0.3753	0.1392	0.3201	0.1603	0.415	0.1803	0.1624	0.0266	0.206	0.212	0.1836	0.2458	0.1108	0.1297	0.0657	0.1109	0.1227	0.5343	0.1887	0.0602	0.1316	0.1809	0.1006	0.07	0.1529	0.2887	0.1955	0.2299	0.1134	0.1935	0.1083	0.1679	0.1843	0.1142	0.5911	0.2389	0.1319	0.3459	0.0333	0.2391	0.0563	0.057	0.0194	0.72	0.5703	0.1411
ZSCAN16-AS1	3.5989	2.1125	2.8679	2.3957	3.2238	1.5635	2.358	2.7266	1.6309	3.497	3.3202	2.3981	2.2828	2.2499	4.0097	2.5241	2.4749	4.3621	3.9273	1.6328	3.4595	1.2648	1.4761	3.0191	1.9549	7.5751	7.1026	3.4018	2.5222	3.0637	2.2911	2.6606	1.5288	2.0397	2.7117	3.0638	3.1465	2.1129	2.1494	1.872	2.0667	2.0238	3.5997	2.5975	2.4391	3.1206	2.6868	1.5594	3.3516
AC009686.2	0.1788	0.183	0.2034	0.2242	0.362	0.4882	0.5639	0.589	0.9062	0.0907	0.4684	0.5057	0.5922	0.1978	0.4539	0.5761	0.2508	0.3303	0.7275	0.2848	0.4356	0.0569	0.4034	0.7218	0.1605	1.7515	0.528	0.7686	0.4108	0.3468	0.6692	0.5702	0.1081	0.2226	0.0873	0.7171	0.1377	0.3407	0.3336	0.1137	0.7303	0.1435	0.1677	0.053	0.4778	0.2922	0.6661	0.2722	0.4256
[truncated: 375 more columns]
