# Supplementary material for: A Novel MPT‐Driven Necrosis‐Related lncRNA Signature for Prognostic Prediction in Hepatocellular Carcinoma: Validation Using Organoids
Source: Cancer Med. 2025 Dec 26;15(1):e71445. doi: 10.1002/cam4.71445 (PMC12743202; doi:10.1002/cam4.71445)
Supplement: Supplementary file 6 — Table S4: Differentially expressed genes (DEGs). [file CAM4-15-e71445-s006.xlsx]

## Sheet: supplementary table 4
gene	lowMean	highMean	logFC	pValue	fdr
SCD5	4.0571323699422	1.41678426395939	-1.51784	9.41954032442206e-05	0.000707125693651984
LINC02506	1.16965606936416	2.48422258883249	1.08671007027928	0.00543609666321423	0.0190062046299046
IGHG3	79.5711479768786	20.1482347715736	-1.98159	3.66873027468258e-10	1.89768842701389e-08
MAGEB2	2.05755549132948	4.35070541455161	1.08031799557825	5.27803939441849e-05	0.000445264518920818
TPSB2	5.24882658959538	1.51727368866328	-1.79051	0.000135656401208307	0.000949841615431033
IGKV3-11	65.0785537572254	19.5846532994924	-1.73246	1.19640870483061e-10	7.6570157109159e-09
IGLV3-21	47.8107346820809	11.0689610829103	-2.11081	1.06343660339984e-11	1.20466098433134e-09
COX7A1	33.8329855491329	7.54868223350254	-2.16413	9.21648742950632e-08	1.88796328393214e-06
ELN	10.8859277456647	4.85363934010152	-1.16533	4.93702229615793e-08	1.12983007213893e-06
PTGIS	2.70909190751445	0.935514974619289	-1.53398	1.28370028081113e-07	2.49429790412152e-06
FAM83A-AS1	11.094901734104	3.60127918781726	-1.62332	6.63413437007382e-05	0.000536030486049902
VSIG1	2.44885895953757	0.886373265651438	-1.46612	0.00596198248288846	0.0204343271952038
MOXD1	2.19530924855491	0.826899069373942	-1.40864	3.96342970292526e-07	6.69116716464044e-06
CPA3	2.99126936416185	1.29993147208122	-1.20232	0.000900544857966808	0.00453394317824356
DPT	3.10231213872832	0.871449492385787	-1.83185	8.28262265082779e-09	2.45616621436066e-07
IGLV9-49	3.13950289017341	1.25731734348562	-1.32019	2.96049655178572e-11	2.59972906500997e-09
IGHV1-69	9.10487976878613	1.64139568527919	-2.47172	1.15317276346989e-08	3.23607769462038e-07
TRBC1	17.9280063583815	7.60303307952623	-1.23757	1.35268629161751e-11	1.43207759920029e-09
IGLV1-44	41.0033213872832	13.0463024534687	-1.6521	3.09976138139259e-09	1.07827242258858e-07
IGHV6-1	7.82082658959538	2.22871489001692	-1.81111	1.89851235993715e-11	1.90321663835115e-09
CLEC3B	9.73268208092485	4.1004448392555	-1.24706	1.13767184329955e-16	1.61094333011216e-13
LINC01419	6.37398786127168	22.1974803722504	1.80012774935215	0.00260062910164228	0.0106391933778995
EMILIN1	18.948923699422	8.23691319796954	-1.20194	1.95441268504994e-09	7.40205440224289e-08
THBS2	4.74819132947977	2.02034585448393	-1.23278	3.54940720910329e-07	6.08285701433012e-06
IGHV3-15	23.8113820809249	5.63740532994924	-2.07855	6.19479831008283e-11	4.70970974876633e-09
PZP	2.36502716763006	1.18106692047377	-1.00177	0.000498075394060148	0.00279596575397046
FCMR	2.09475433526012	0.895565143824027	-1.22591	3.21651526627709e-10	1.71871155360315e-08
IGHV5-10-1	9.28968497109827	2.79058612521151	-1.73506	8.72384597191806e-07	1.31414530811021e-05
IFI44L	2.54942427745665	1.2052461928934	-1.08084	6.01091429862424e-09	1.87580267699216e-07
LINC01287	1.00485549132948	2.34538612521151	1.22283741404984	0.00132025146121698	0.00618008617878758
ADAMDEC1	1.60840867052023	0.798234433164129	-1.01075	3.08945159985621e-06	3.86710582576477e-05
IGKV1-6	15.7519115606936	3.48777072758037	-2.17515	2.7072176724901e-10	1.51070747753536e-08
IGKV1-16	13.7400156069364	3.89216235194585	-1.81974	6.57809737579799e-09	2.03042744068228e-07
HLA-DRB5	136.73835433526	61.5282	-1.1521	5.72390954416728e-10	2.73588385300958e-08
PLN	1.86406473988439	0.367527326565144	-2.34253	2.75422443138303e-09	9.71958079710497e-08
TRAC	28.2584757225434	13.0187781725888	-1.11809	6.87129213129683e-12	8.94689623716442e-10
C9	236.38037283237	95.0477741116751	-1.31439	0.00253982316906856	0.0104508234141695
IGHGP	90.941461849711	25.5360263113367	-1.8324	7.34360748379867e-09	2.20658847682948e-07
IGHJ4	4.82004104046243	1.33215313028765	-1.85529	9.52980851868188e-09	2.75392017601093e-07
IGKV1-9	40.2199092485549	5.75900719120135	-2.80402	4.73448949020271e-12	6.78889834747042e-10
IGKJ1	14.0045971098266	2.91222758037225	-2.26571	1.9079303239858e-10	1.12567889115162e-08
IGHV1-58	6.35973179190751	0.672135363790186	-3.24214	2.83881062961367e-09	9.95605164466367e-08
IGLV2-14	60.5526965317919	15.6056202199662	-1.95613	9.5353294797481e-11	6.50700074377027e-09
SAA1	3710.42150057803	1342.22853857868	-1.46695	0.0023241366332538	0.00971506264999965
LXN	4.88227167630058	2.34927453468697	-1.05534	1.05607085241798e-08	2.99079265404772e-07
CRISPLD2	4.93150693641619	2.1361461928934	-1.20702	1.24667537867981e-08	3.45289454515523e-07
SIT1	2.36213583815029	1.04931539763113	-1.17064	1.29479058471416e-11	1.39689407082305e-09
INMT	6.30842138728324	2.03672715736041	-1.63103	5.01487237930635e-14	2.28085642010172e-11
CD52	19.8549809248555	9.0321130287648	-1.13637	1.54084283370345e-09	6.06064847923357e-08
GZMA	11.5618751445087	5.7749027072758	-1.00151	1.0258391404209e-11	1.18578630435591e-09
CASC9	1.14875953757225	2.99340118443316	1.38171	4.86769942113053e-06	5.71412425311571e-05
RUNX3	2.21490751445087	1.06512648054146	-1.05622	4.79522416991415e-14	2.28085642010172e-11
ADRA2A	1.94870693641618	0.919269458544839	-1.08396	1.69428791990392e-08	4.5588820799695e-07
CD3E	7.80031387283237	3.36734974619289	-1.21192	1.19746934604992e-13	4.11058568244045e-11
AC010531.6	1.08687283236994	2.18663934010152	1.00853213452458	0.00279144849512512	0.0112412573293072
GBP5	3.56997630057803	1.25142910321489	-1.51234	2.40024236552929e-10	1.35951050214849e-08
MAEL	0.532242196531792	2.53535169204738	2.25203108709825	0.000530181807032173	0.0029426259235965
IGKV2-24	6.46931502890173	1.33307800338409	-2.27885	1.38390230551305e-11	1.45155975156035e-09
MFAP4	19.5704023121387	5.30631421319797	-1.88289	7.35565837961312e-12	9.46873842321107e-10
IGKV1OR2-108	2.87995838150289	0.398925211505922	-2.85186	3.02675035687103e-06	3.8012226211347e-05
TMEM119	3.59843641618497	1.39533231810491	-1.36676	1.26498271988133e-06	1.80248103783845e-05
GEM	7.1275774566474	3.32524881556684	-1.09995	6.88725753413439e-07	1.08359518537048e-05
TRBV20-1	2.14684855491329	0.756669712351946	-1.50448	8.93791718963164e-12	1.1005296296103e-09
MAGEA3	5.4968612716763	12.0119798646362	1.12779398706444	0.00623554654077429	0.0211656403931307
ISLR	12.7465861271676	5.64904492385787	-1.17403	8.71025491131337e-08	1.79399577518832e-06
IGLV2-8	9.17678901734104	1.96176387478849	-2.22584	2.96504652346143e-10	1.61422470004984e-08
IGHJ3	7.85336300578035	1.30555905245347	-2.58864	4.32170831614636e-08	1.00864120509339e-06
TUBA3C	2.31923641618497	5.0664385786802	1.12732207844492	0.00877746138671717	0.0277514386007245
STEAP4	2.61611445086705	0.949018274111675	-1.46292	6.33836264293286e-10	2.94266278766981e-08
IGLV10-54	4.34418612716763	0.3190910321489	-3.76705	2.2368465833616e-07	4.0737939061608e-06
RAMP3	20.9696884393064	9.9526168358714	-1.07516	7.8623017531462e-17	1.59849542677004e-13
CPXM2	2.02226878612717	0.92553807106599	-1.12761	7.88653214981915e-10	3.5451839759187e-08
IGHV3-7	23.1626936416185	3.87912047377327	-2.578	8.49271361557644e-11	5.97549439982919e-09
CCNE1	2.89812716763006	7.82472258883249	1.43291870419714	0.00298422991874977	0.011865705587429
C11orf96	12.9346936416185	5.35149	-1.27323	3.28793687932441e-10	1.73236041716218e-08
LOXL1	4.20055202312139	2.03969399323181	-1.04223	3.04538755051698e-08	7.53234719918261e-07
GGT5	10.2183924855491	4.10685431472081	-1.31506	2.06273620775188e-11	2.04139776032487e-09
IGHV2-5	13.9268658959538	4.23440981387479	-1.71764	1.7752959898932e-11	1.79558508692055e-09
CD48	1.78508901734104	0.762036209813875	-1.22806	3.96249380338025e-14	2.13748237165197e-11
MYBL2	8.59715664739884	18.192377749577	1.08140261724687	1.02057856637413e-07	2.04621486723649e-06
GPBAR1	1.77048323699422	0.653454991539763	-1.43798	9.88630268346845e-11	6.70610998792399e-09
PNCK	0.678261271676301	2.26047326565144	1.73671183194691	2.80487087020274e-05	0.000262591547253361
IGHV2-70	3.33456011560694	1.3232744500846	-1.33338	3.14047190946752e-07	5.4815509692524e-06
IGHV1-69D	20.7490537572254	3.43782470389171	-2.59348	4.28726294432682e-09	1.41592170942665e-07
CCND2	2.97527630057803	1.32764602368866	-1.16415	1.20894870870175e-12	2.36120189175404e-10
COLEC10	2.55081791907514	0.659284517766497	-1.95199	5.10374090731464e-10	2.51370334774175e-08
PRELP	7.6323063583815	3.72986319796954	-1.033	1.49500523925094e-09	5.94225240359111e-08
TERT	1.08523121387283	2.22018257191201	1.03267586963431	4.39744309310062e-05	0.000381134164947543
ACTL8	0.529724277456647	3.09960406091371	2.5487704049202	0.00212398599566795	0.00904530577403253
IGHV3-21	31.2196913294798	11.5652246192893	-1.43266	2.83249545162056e-10	1.57286806254695e-08
IGHV3-74	9.95407976878613	3.16196565143824	-1.65447	2.0847233350532e-11	2.04139776032487e-09
SFRP4	3.57728208092486	1.65328045685279	-1.11353	8.15971359490663e-05	0.000633972809349124
CXCL14	5.35903583815029	1.54810118443316	-1.79147	3.43181310411339e-08	8.32453508423907e-07
IGLV2-18	2.42684566473988	0.950676226734349	-1.35206	1.79830743329088e-07	3.34246044809418e-06
IGLV6-57	20.4496069364162	4.60226023688663	-2.15166	2.84718462538959e-11	2.53962406061585e-09
ATP2A3	3.96156820809249	1.97381971235195	-1.00508	2.29624576389874e-14	1.53011011843794e-11
HAMP	57.6209959537572	11.1236104906937	-2.37297	5.59892721095666e-08	1.24362053815131e-06
C6orf223	0.79191098265896	2.60164644670051	1.71601474523398	0.00043983638564107	0.00251766881078426
CD247	1.90077052023121	0.93807241962775	-1.01881	2.32053929477822e-13	6.41148027591407e-11
IGKV1D-8	2.06435375722543	0.299697800338409	-2.78411	1.67095603006017e-07	3.13387250141086e-06
SRPX	5.38746473988439	2.18708485617597	-1.3006	1.35297194832093e-09	5.49035348261557e-08
IGKV1-8	4.37292601156069	1.09678155668359	-1.99532	9.30273942901237e-10	4.00689856470921e-08
IGLV4-60	3.54054913294798	0.76432013536379	-2.21172	1.06338309733518e-10	7.00349053872844e-09
TMEM163	1.63178670520231	0.701842724196277	-1.21723	0.00710578276079629	0.0235366621624569
STS	4.66462023121387	1.98613062605753	-1.2318	5.72255999225491e-08	1.2661163982864e-06
PPP4R3C	0.645124277456647	1.46866065989848	1.18685207896483	0.00018314355034721	0.00121823261205707
IGLC3	120.309934682081	58.4219431472081	-1.04217	1.0341505093634e-10	6.93246427536662e-09
IGKV1-17	15.8351473988439	6.80055186125212	-1.21941	2.82960114729061e-09	9.95457198649318e-08
IGLC7	6.34920520231214	1.01028578680203	-2.65181	7.48767854351006e-11	5.50781964551182e-09
IGLV3-25	34.9542433526012	12.7120978003384	-1.45927	5.2180776245514e-10	2.54786135047061e-08
IL7R	3.98083526011561	1.1196331641286	-1.83005	4.54543120886977e-15	4.29088706117306e-12
JCHAIN	24.7574346820809	8.15758214890017	-1.60165	2.27047907899937e-13	6.41148027591407e-11
OGN	1.77306820809249	0.542183840947547	-1.70939	3.26548371428891e-10	1.72957552658482e-08
PAMR1	2.19610173410405	0.87937089678511	-1.3204	5.1594839218155e-05	0.000436820880914245
TRIM54	0.624206936416185	1.36157588832487	1.12518109996193	9.51275754560812e-05	0.000711760353214325
S1PR4	2.16945260115607	0.967643485617597	-1.16478	6.46310309833941e-15	5.49834864107941e-12
IGKV1D-39	2.28457052023121	0.414535194585448	-2.46236	7.84361962716287e-08	1.6363263929374e-06
IGHA2	19.384076300578	5.23201133671743	-1.88943	6.0213289031289e-11	4.64010978330913e-09
IGLV1-36	2.19310346820809	1.0451513536379	-1.06926	8.12301010618617e-09	2.42151206533887e-07
PLAC9	11.6293965317919	3.18923561759729	-1.86649	4.84158593056427e-10	2.40550374655404e-08
AC016405.3	0.676221965317919	2.22819137055838	1.72030436106522	8.33119691118187e-11	5.89848741311676e-09
IGKV3D-11	2.13114104046243	0.339634517766497	-2.64957	2.3768322776982e-08	6.05050697567758e-07
COL14A1	6.68040924855491	2.38523079526227	-1.48581	9.26873704976988e-11	6.36342546952298e-09
TPSAB1	5.28157456647399	1.51462800338409	-1.802	0.000311200523471219	0.00188517621918822
EFEMP1	18.7562526011561	7.55720329949239	-1.31145	1.4712012465e-11	1.51506979275927e-09
DNASE1L3	12.7368751445087	5.42925296108291	-1.23019	2.65581174781593e-11	2.42621253864991e-09
FOXJ1	0.785367052023121	3.07521446700508	1.96924804826931	0.0091454704833257	0.0285635207154986
CRHBP	4.46812774566474	0.938681556683587	-2.25096	6.45093120175714e-08	1.39192664101914e-06
SFN	22.9569734104046	56.7903285109983	1.30671280397575	1.1058675736717e-07	2.1939173160338e-06
MSLN	2.32735202312139	0.135384010152284	-4.10356	0.00246340132696604	0.0101807406902121
CCL19	46.8908040462428	7.04276531302876	-2.73509	4.28202843121345e-11	3.54064365465591e-09
DUSP9	10.3566167630058	22.0941086294416	1.09310893871186	0.00224995103428743	0.00946785886738872
ITGA9	2.55912427745665	1.25389932318105	-1.02923	1.07919260426737e-11	1.21040532882582e-09
IGKV4-1	99.982623699422	23.3003389170897	-2.10133	5.5766370165442e-10	2.69966427877832e-08
PODN	3.76803699421965	1.29476717428088	-1.54112	1.67659661024849e-09	6.4381309833542e-08
CD2	10.0373132947977	4.4027883248731	-1.18888	1.11664073147117e-13	3.95290818940794e-11
ARL4AP3	2.70900867052023	5.55652470389171	1.0364178287001	0.000390813683679982	0.0022855639693995
HTR1D	0.760128901734104	2.38994162436548	1.65265938513472	0.000232866147425626	0.0014869829301226
CXCL9	28.0387560693642	12.7337021150592	-1.13877	4.77644203205272e-05	0.000408667185340583
CD8A	4.98440173410405	2.31924720812183	-1.10376	1.45302568101309e-10	8.89722968352232e-09
IGLV3-10	30.1624387283237	3.63063197969543	-3.05446	1.42928426281418e-12	2.74422578460323e-10
SLAMF6	1.88521329479769	0.746493654822335	-1.33653	7.5109338235059e-15	5.67225722351166e-12
IGLV5-45	5.57261098265896	0.888264043993232	-2.64929	2.98742717124149e-10	1.61422470004984e-08
IGKV3-15	43.4009034682081	9.23082233502538	-2.23319	4.52840070515087e-12	6.6386977896844e-10
IGHD	3.34714335260116	0.813107021996616	-2.04141	6.08173621766942e-10	2.85132286621938e-08
CFHR4	34.6955913294798	17.0054258883249	-1.02876	4.3899487359272e-07	7.31313812949755e-06
IGKV2-29	4.24572716763006	1.34977292724196	-1.65329	0.000184590593319938	0.00122498080909681
SAA2	167.423471676301	63.1165294416244	-1.40741	0.000649178069050087	0.00347373130193641
MAP4K1	1.73191965317919	0.819039086294416	-1.08037	2.6604747466907e-14	1.58620304897433e-11
CCL21	84.4261057803468	18.8461339255499	-2.16342	8.63292697370856e-11	6.01804388803697e-09
ANTXR1	4.66692196531792	2.30542614213198	-1.01744	2.65670853841065e-08	6.65822883254775e-07
IGHG2	88.106050867052	15.7252723350254	-2.48616	1.18375215649975e-10	7.61905933456203e-09
MRVI1	1.66926936416185	0.761719712351946	-1.13188	1.56424814885746e-09	6.089279391841e-08
IGHV3-11	22.9506722543353	3.06909145516074	-2.90265	1.35011655172882e-10	8.35744278578365e-09
SLAMF7	3.41562601156069	1.64151294416244	-1.05712	2.70914678295138e-11	2.45513718058186e-09
CD6	1.87451965317919	0.803063113367174	-1.22294	3.27389183541916e-13	8.42878334355187e-11
IGKV1-5	76.7128445086705	21.8467402707276	-1.81205	2.49018987993371e-10	1.40342641591488e-08
CRTAC1	3.65802774566474	0.105086379018613	-5.12142	7.76297838855232e-05	0.000608574527235437
IGKV3D-15	2.87933121387283	0.281261759729272	-3.35575	9.07784443655487e-10	3.94114577601205e-08
IGHV4-61	1.84800867052023	0.555605922165821	-1.73384	6.09767319506962e-08	1.3283546529567e-06
CXCL12	17.6556312138728	6.63854272419628	-1.41119	9.89678034196635e-17	1.60158182448278e-13
ECEL1	10.1298358381503	2.27252275803723	-2.15624	0.00626241203397891	0.0212460627495996
LCK	3.43685895953757	1.52878917089679	-1.1687	3.09000112614992e-13	8.1403564551224e-11
CD5L	11.752198265896	4.73475355329949	-1.31157	1.33227444573728e-07	2.57104002066642e-06
IGHV3-20	7.28870751445087	0.944585194585448	-2.94791	4.57113724925303e-12	6.6386977896844e-10
HSPB6	8.10568150289017	3.43161878172589	-1.24004	5.51756904731317e-07	8.86567690325725e-06
IGHV1-18	41.8357936416185	7.00822512690355	-2.57762	9.26003894874808e-10	4.0037298172297e-08
CTSG	2.61692774566474	0.742708121827411	-1.81701	0.00290570790234372	0.0116064383348906
IGHV4-59	36.9786011560694	9.56228502538071	-1.95126	5.0045809881441e-10	2.47562853422255e-08
MIR210HG	1.27853121387283	2.99120837563452	1.22624103322773	2.27769188406435e-08	5.85072418654897e-07
CCDC80	6.16539537572254	2.02417326565144	-1.60686	1.26184599453814e-09	5.25525275376062e-08
IGHV3-33	17.8671589595376	1.79184289340102	-3.31779	1.86298764990657e-09	7.0818537242086e-08
FBLN5	11.9174063583815	5.08535524534687	-1.22865	5.26318124525982e-13	1.21676157441435e-10
FBLN2	12.6432352601156	3.84885287648054	-1.71587	3.45807856583714e-12	5.29366405321664e-10
RCAN2	4.66547803468208	2.30302571912014	-1.01849	2.40026571707007e-10	1.35951050214849e-08
IGKV2D-40	7.53112716763006	0.47618578680203	-3.98327	4.07373828271354e-06	4.94082518914122e-05
IGLV1-40	77.4012791907514	15.7166936548223	-2.30006	8.6594381510419e-11	6.01804388803697e-09
IGHV1-46	12.0124289017341	3.92483485617597	-1.61382	4.98239831611249e-09	1.60342636718529e-07
IGHV1-2	33.5468549132948	5.89741175972927	-2.50802	9.91790053938063e-10	4.23962178528693e-08
MARCO	4.91277630057803	1.52705524534687	-1.68579	0.0023202454648457	0.00970649026713859
IGKV3-20	160.10718265896	39.7480788494078	-2.01008	2.89304263582457e-11	2.56034273270474e-09
TRIP13	1.78659653179191	3.6801937394247	1.04256785080484	6.59772357940488e-10	3.05057194724484e-08
DCAF4L2	3.09557514450867	7.03198358714044	1.18372422233306	0.00660909051659461	0.0221436786075078
CSAG1	3.95713583815029	9.86545228426396	1.31792860308213	0.00383581877170455	0.0145082320687376
RASSF2	3.3890838150289	1.61203502538071	-1.07201	1.10502568223009e-11	1.22354652488611e-09
IGLV3-27	13.3690156069364	1.09979475465313	-3.60359	4.80830675973964e-10	2.40112385469379e-08
IGKV2-30	8.21044219653179	1.1185307106599	-2.87586	3.24420448312562e-12	5.17610540631648e-10
IGFBP6	6.73231271676301	3.28603426395939	-1.03475	0.000459672773342129	0.00260749783496226
MYL9	100.73238150289	29.6674904399323	-1.76357	2.85445099245558e-06	3.61691508305781e-05
FOSB	9.50018728323699	3.42085524534687	-1.4736	1.8981930306005e-07	3.50207339587011e-06
IGHV3-13	2.29068901734104	1.03654839255499	-1.14399	4.09210587345986e-09	1.35542033141969e-07
C1QTNF1	15.9532971098266	7.48238248730964	-1.09228	6.89511499349053e-06	7.73345174715453e-05
IGKV1-39	1.92505606936416	0.328617597292724	-2.55042	1.79987718338405e-07	3.34246044809418e-06
KRT20	2.47007919075144	8.82222377326565	1.83658505909311	0.00792479527141777	0.0256478048348376
SLC44A5	0.65101676300578	1.81626125211506	1.48020513879937	1.46649799392137e-07	2.77337049668469e-06
TRGC2	1.86183583815029	0.883389509306261	-1.0756	5.10279530511133e-12	7.04932502637819e-10
CFHR3	76.9587057803468	31.0437588832487	-1.30978	1.68295509394903e-06	2.31646601509777e-05
IGKC	3024.55943583815	737.153007445008	-2.03669	1.4811508706363e-10	9.0206865927785e-09
IGLV8-61	27.7552878612717	2.37829720812183	-3.54476	1.09488178706721e-10	7.16926062653026e-09
PTGIR	1.75781040462428	0.808196108291032	-1.121	9.17379669751942e-12	1.11742762354301e-09
IGHV3-23	50.3280265895954	14.9569047377327	-1.75055	6.32485400077544e-11	4.77652974138561e-09
SSX1	7.09063699421965	17.6768802876481	1.31787653819524	0.000122077388927246	0.000874142011231253
LINC01871	4.06075838150289	1.86688883248731	-1.12111	1.54065153968491e-09	6.06064847923357e-08
CLEC11A	10.4229190751445	4.74110194585448	-1.13647	2.3473636623779e-05	0.000225538045525164
IGLV1-47	36.6037543352601	18.0072983079526	-1.02341	6.09127942818759e-10	2.85132286621938e-08
AC015912.3	1.60158265895954	3.23535879864636	1.01442745611405	0.00391301749151579	0.0146972010555706
IGHV3-64	1.76455086705202	0.453974873096447	-1.95862	1.02794384604433e-08	2.93659209531811e-07
MCM10	0.749723699421965	1.52994204737733	1.02904609332513	3.90528773377449e-10	1.99275222739628e-08
CD5	2.27950924855491	0.943693570219966	-1.27233	2.2458556224812e-13	6.41148027591407e-11
IGHV4-55	2.24708554913295	0.350580372250423	-2.68024	3.33344432766651e-09	1.14775858187861e-07
IGHV5-51	34.327423699422	8.85697470389171	-1.95448	1.85388842259295e-10	1.09952084037345e-08
LTF	2.43356011560694	0.92893434856176	-1.38942	3.57703219279912e-08	8.65825228205736e-07
IGKV1-12	14.4926942196532	1.83275600676819	-2.98324	4.32359631927488e-11	3.54910863077868e-09
IGHG1	1037.6751265896	318.295690778342	-1.70492	3.31202930603019e-09	1.14386182861921e-07
IGHV4-28	4.01766936416185	1.25781582064298	-1.67544	2.19207400266473e-08	5.6823373689213e-07
ACKR1	3.00309595375723	0.965753130287648	-1.63672	6.99210320757037e-11	5.21095691679981e-09
SMOC2	5.77343526011561	2.64347563451777	-1.12699	2.22090480139411e-08	5.74392913018093e-07
DCN	14.0465658959538	4.18689526226734	-1.74626	2.7039403275215e-12	4.43916464205269e-10
PTH1R	2.57881156069364	1.10169128595601	-1.22699	5.42757507865185e-09	1.72706658682495e-07
MEP1A	2.69064335260116	7.17404145516074	1.41483490890791	0.0173401780669351	0.047161953695616
IGHV4-39	44.5225774566474	22.1375351099831	-1.00804	1.17934291705113e-08	3.29054102570325e-07
IGLV4-69	32.4180184971098	3.45133519458545	-3.23157	2.64954399920576e-10	1.48584328826747e-08
RGS4	1.90231156069364	0.872850423011844	-1.12395	1.15796208217895e-05	0.000120012758160322
LUM	39.1210497109827	14.0313186125212	-1.47929	8.25737373588741e-10	3.68265864882412e-08
PLA2G2D	2.56202485549133	0.923728510998308	-1.47174	2.02193253169635e-08	5.32661667885029e-07
MZB1	6.64869768786127	2.06346751269036	-1.688	8.24548323883622e-09	2.45157044959414e-07
MAGEA6	4.3167323699422	9.70327884940778	1.16853268197919	0.000992849704960008	0.00491994814426377
IGHM	85.3573173410405	23.1683263959391	-1.88136	7.87394887493159e-12	9.91067698391389e-10
CXCR6	1.81156011560694	0.753811082910322	-1.26496	6.20094951374092e-14	2.60164281820952e-11
IGLC2	219.916735260116	76.2362615059222	-1.52841	8.1975098401575e-11	5.84033908611976e-09
SOD3	20.4225080924856	8.72311328257191	-1.22725	1.42131604420003e-05	0.000144530234727989
APLNR	13.1453265895954	6.48383417935702	-1.01963	6.63937537942033e-13	1.39279341292729e-10
CCL5	33.8894138728324	16.5898925549915	-1.03053	5.86730836448578e-10	2.79264156104601e-08
GPNMB	23.8253832369942	11.1246585448393	-1.09874	0.00546248999197935	0.0190690559720006
TRNP1	10.6873427745665	23.9169708121827	1.16213148140158	0.00862833445545058	0.0273863190561345
LTBP2	7.55333815028902	3.46431429780034	-1.12454	1.35707889753916e-09	5.49035348261557e-08
SIRPG	1.51993699421965	0.733734179357022	-1.05068	8.88782362299595e-10	3.93286195317571e-08
MAGEB17	0.70294161849711	1.75202225042301	1.31754431802419	0.000315066598790701	0.00190452210837837
CCR5	2.0578063583815	0.994713874788494	-1.04875	5.03366971244201e-14	2.28085642010172e-11
IGKV3D-20	11.7135705202312	1.28918561759729	-3.18365	6.03444636706999e-08	1.32156191107204e-06
IGHV3-48	16.077625433526	4.72233849407783	-1.76748	3.13105944551714e-11	2.68701828778925e-09
FCN3	12.8316797687861	2.36678527918782	-2.43871	2.18994163475296e-08	5.6823373689213e-07
BX276092.9	1.00483352601156	2.22112199661591	1.14433213076091	0.0088448691309281	0.027886077794365
EGR2	1.75947630057803	0.79602241962775	-1.14427	2.32560182463725e-10	1.33728007459344e-08
IGLV3-19	128.250285549133	41.5632750423012	-1.62558	7.37763043653699e-10	3.35637741305586e-08
TRBC2	31.655250867052	14.4789246192893	-1.12849	4.44276788788233e-11	3.59483390242365e-09
ZAP70	1.97215086705202	0.907207191201354	-1.12027	1.57662261644015e-13	4.82702189163082e-11
NAPSB	4.60214277456647	2.04835854483926	-1.16784	1.47237775332202e-12	2.77984919827197e-10
CD69	1.94609306358381	0.801470727580372	-1.27986	5.09621950789268e-13	1.20270780386267e-10
EPHA3	1.93518439306358	0.676634686971235	-1.51602	6.82948454079646e-08	1.45970567694608e-06
SCGB1D2	0.833921965317919	2.39029263959391	1.51920296163944	0.0140739271550959	0.0399772935839835
PTPRC	4.00412774566474	1.88575338409475	-1.08635	1.94763595443729e-10	1.13725876762194e-08
IGHV7-4-1	18.8445526011561	4.8778758037225	-1.94982	0.0105845595995482	0.0321366633995395
AC018683.1	0.688313294797688	1.41907868020305	1.04381730017356	1.49916132286593e-06	2.09660487227472e-05
TRBD1	5.93672832369942	2.24775507614213	-1.40118	2.18958471682389e-06	2.92150950202368e-05
CTSK	8.4834	1.62766209813875	-2.38184	0.000385260830950073	0.00225892064855198
FAM133A	0.91315549132948	2.44751108291032	1.42238294560164	0.000284084224860871	0.00175578103655206
IGLV2-11	40.3601346820809	8.02931438240271	-2.32958	2.3935496798322e-11	2.25812144074054e-09
TEK	2.72422196531792	1.24340160744501	-1.13155	5.85941391888453e-13	1.30147923280635e-10
IGHV1-24	26.3430439306358	3.05085947546531	-3.11013	1.04997799783378e-08	2.98099016527846e-07
CD79A	6.86687630057803	1.53863925549915	-2.158	6.02928923568814e-13	1.31345747042068e-10
MAGEA12	2.23430462427746	6.20992783417936	1.47475060717936	0.000798322237041871	0.0041087661522991
G6PD	11.4532421965318	25.7538817258883	1.16903384147598	4.03837808000262e-05	0.000354901061988128
C7	32.0315942196532	7.85675879864636	-2.02749	4.96472033008486e-12	6.94325332088905e-10
IGHV3-30	24.4074341040462	8.32389416243655	-1.55199	9.07821538630902e-10	3.94114577601205e-08
IGHJ6	8.04817687861272	1.39650879864636	-2.52684	6.69943098715579e-06	7.53636089597823e-05
IGKV1D-13	2.57513121387283	1.06470549915398	-1.27419	5.83067665015844e-05	0.000483917458579512
CXCR3	2.33946936416185	1.07662394247039	-1.11967	6.94809601493969e-11	5.21095691679981e-09
PTN	4.77909190751445	1.89564881556684	-1.33404	0.000263897071675881	0.00164706668206302
LINC01480	2.2894098265896	0.457980203045685	-2.32162	9.38746289425936e-08	1.912611145075e-06
CCR7	1.78736069364162	0.510733164128596	-1.80719	3.83702677249763e-18	1.44886130929511e-14
AEBP1	48.5554647398844	15.3483775803723	-1.66155	1.32458427554588e-09	5.45632388123045e-08
FRG1FP	1.00028554913295	3.04047944162437	1.60388693318215	0.000516231601880649	0.00288228962562989
IGHV3-73	10.1769583815029	3.60680592216582	-1.49651	3.66662825572991e-09	1.23986760838533e-07
SHISA3	1.96433121387283	0.462603637901861	-2.08619	1.66577542063818e-12	3.09342687950644e-10
IGHV1-3	27.1757647398844	9.81453908629442	-1.46933	4.27062100846074e-08	9.99537082310811e-07
IGKV2D-29	4.59525375722543	0.677185617597293	-2.76252	5.18990661419803e-11	4.08272653650245e-09
KLRB1	4.09974624277457	1.67688181049069	-1.28975	1.47606315295891e-13	4.6446787213107e-11
IGFBP5	31.805638150289	14.0452384940778	-1.1792	1.642588164666e-06	2.2636543466346e-05
IGHV2-26	9.56354104046243	0.900557360406091	-3.40865	3.33599381987146e-08	8.11357601104771e-07
IGLV2-28	1.75343641618497	0.43914179357022	-1.99743	1.09438159644066e-08	3.09155978166578e-07
MXRA8	10.3031797687861	4.70272622673435	-1.13152	2.9239229473934e-05	0.000270827466460118
IGHV3-64D	19.7060942196532	1.10391269035533	-4.15794	6.01512384092254e-08	1.32052951298392e-06
IGHV3-72	2.54048208092486	0.576136717428088	-2.14062	9.03553784061945e-09	2.63122294752023e-07
MAGEC1	1.07924335260116	2.22415972927242	1.0432401929168	0.00013949146291439	0.000973603999934818
NGFR	5.96702369942196	2.14930812182741	-1.47314	9.05274227633373e-10	3.94114577601205e-08
IGHV4-34	12.5478294797688	4.35475710659898	-1.52677	2.14717094951085e-08	5.60441302213339e-07
CD27	1.75724046242775	0.773790862944162	-1.1833	1.35706375432573e-09	5.49035348261557e-08
CTAG2	4.21538786127168	13.4283267343486	1.67154225990019	1.78948879853013e-05	0.000177351960715217
IGHV3-49	27.6899861271676	2.35905101522843	-3.55309	1.85337213950211e-09	7.06902343309088e-08
IGHA1	203.188773410405	40.4460698815567	-2.32875	1.01892808692179e-11	1.18578630435591e-09
LAMA2	1.84121040462428	0.750610152284264	-1.29452	1.33493540544764e-08	3.67042433808516e-07
