# Supplementary material for: A Novel MPT‐Driven Necrosis‐Related lncRNA Signature for Prognostic Prediction in Hepatocellular Carcinoma: Validation Using Organoids
Source: Cancer Med. 2025 Dec 26;15(1):e71445. doi: 10.1002/cam4.71445 (PMC12743202; doi:10.1002/cam4.71445)
Supplement: Supplementary file 7 — Table S5: MPTDNRlncRNAs subtypes. [file CAM4-15-e71445-s005.xlsx]

## Sheet: supplementary table 5
ID	futime	fustat	PICSAR	AC025176.1	AC016405.3	LINC02313	AP002387.1	AC004687.1	AL451069.3	riskScore	risk	Cluster
TCGA-DD-AACK	0.0246575342465753	0	0	0.150819598212133	0.408494489469444	0.963843998362475	2.60074549796208	0.4291070817805	0.0377336274465149	1.05897081787021	high	C1
TCGA-DD-AADA	3.37808219178082	0	0.0780632557768191	0	0.413485767904759	0.289716448486299	1.25047655250297	1.70416371945397	0.0569996303855637	0.154609809922727	low	C2
TCGA-CC-A7IJ	1.04657534246575	0	0.0394191831333972	0.15224833075742	0.30579546142049	0	1.96221584127474	2.04404433270602	0.287472295119067	0.135559847109452	low	C3
TCGA-RC-A6M5	0.0410958904109589	0	0	0	0.654618844961126	0.212258044202735	2.39837773531862	0.421909973094829	0	0.711018672691297	low	C1
TCGA-DD-AAW0	5.52054794520548	0	0	0.111298453402541	0.594835149234949	0.145873061601045	1.80545756146504	1.2547754266481	0.194591402773734	0.30779465778572	low	C2
TCGA-DD-A39X	4.64109589041096	1	0.0617070847915972	0.233274538990934	0.707524790899608	1.48800077083407	3.00306247423421	0.773574422771308	0.0448836782397648	1.35731860978363	high	C4
TCGA-DD-AAW2	5.08219178082192	0	0	0.19206788447965	0.509037042352887	0	2.96406587748642	0	0	1.26259247215693	high	C1
TCGA-DD-AAD2	1.8027397260274	0	0	0.61381450656865	0.53615239301918	0.121678556588252	1.18960319690582	0.987466401593746	0	0.501500634172582	low	C2
TCGA-5C-A9VG	0.898630136986301	0	0	0.701948210187075	0.583711622893664	0.0731347046302154	1.94830181235064	0.074231394185792	0	1.58852832961399	high	C2
TCGA-RG-A7D4	3.00821917808219	0	0	1.33822471998901	1.25332371879925	0.559051228367016	2.49796996150158	1.96591	0.102187793223615	0.931733244637578	low	C3
TCGA-G3-AAV4	0.073972602739726	1	0	0.118359725953057	0.958731337567836	0	4.1795190121427	0.0543622884496891	0	1.8567482329631	high	C5
TCGA-2Y-A9H7	3.2	0	0	0.113300435833361	1.80582898058885	0	1.82505290233587	1.38664542703028	0	0.423097824903099	low	C2
TCGA-MI-A75G	1.91232876712329	0	0	0	0.752234780619645	0.225274929869569	2.68277553014106	0.180657107560076	0	1.01215134425164	high	C1
TCGA-CC-5262	0.282191780821918	1	0.121678556588252	0.122208861700229	1.06191441324505	0.304043696473541	2.62534063491611	0.440739630614947	0.0451633516032245	1.14864697272416	high	C1
TCGA-G3-A7M7	0.989041095890411	0	0.0794293150029151	0.155360662839202	0.614380047556248	0.538836107741466	2.14355668413114	1.01564029037688	0	0.519665398956672	low	C2
TCGA-DD-A4NP	9.06301369863014	0	0	0	0.866551957374767	0	2.88029370151051	0.385817544851695	0.0728604019312449	0.856361041851397	low	C1
TCGA-MI-A75E	1.38904109589041	0	0	0	1.04956107062848	0.0899048684213355	3.47196778766152	0.817377671496558	0	0.722790789239929	low	C5
TCGA-G3-A7M8	1.17808219178082	0	0	0	0.937193711170317	0	1.48191887783479	0.421048212423562	0.0549179191289579	0.601699352589309	low	C2
TCGA-ZP-A9D0	2.98904109589041	0	0.0628124924050212	0	0.155360662839202	0	0.309874660036766	0.287590495523941	0	0.366424280296492	low	C2
TCGA-K7-A5RF	1.72876712328767	0	0.0758748669751276	0.14860877020522	0.591296434443207	0	2.97696845094999	0.549028378207575	0	0.784218954342172	low	C1
TCGA-DD-AACD	1.04383561643836	1	0	0	1.13461524442511	0.872552996245098	4.28394399023265	0.826436626422598	0	1.26212013725491	high	C5
TCGA-DD-A4NH	2.51232876712329	0	0	1.12260646265104	1.30328393726409	0.7516351033279	1.53406160242112	1.27590100293954	0.45543901456305	1.43499102625998	high	C2
TCGA-EP-A2KA	1.71780821917808	1	0	0.117562069256979	0.980683414007109	2.3547342399706	4.99811424770256	1.43194382005435	1.9086207917474	2.9287575518153	high	C4
TCGA-DD-A3A3	1.46575342465753	1	0	0	2.95505236567148	1.02538322147792	2.20204152173188	0.395501575384977	0	2.81969445434318	high	C4
TCGA-2Y-A9GZ	2.32328767123288	1	0	0.254231207375223	0.761370385602633	0.253142152564187	3.77829269610546	0.282617721481348	0.0968015818491687	1.60621966294173	high	C5
TCGA-DD-A1ED	6.3041095890411	0	0	0	0.577150836974469	0.469469253267266	2.38454720209086	0.802317314403593	0.0423641752480077	0.53458017816417	low	C1
TCGA-G3-A25Z	1.79452054794521	0	0	0.210513551800469	0.519340607655982	0.2096405139276	1.23204671335011	0.473111504737003	0	0.582009055962535	low	C2
TCGA-DD-A114	3.14794520547945	1	0.207143204941749	0.271067049491041	0.178364081846803	2.46649661255207	1.73556550082144	0.431034530351614	0.103665482765696	1.89641304034914	high	C4
TCGA-WX-AA46	2.07123287671233	0	0	0.117828003827481	0.482641800308575	0	2.85945278803719	0.275245489784668	0	0.868594766048191	low	C1
TCGA-DD-A1EC	1.64931506849315	0	0	0.149649581894975	0.594739622332686	0	3.07385450117545	1.43610852365669	0.0557509641184532	0.330895693783069	low	C1
TCGA-DD-AAE2	1.74794520547945	0	0.106884288691543	0	1.22860323194847	0.140778655782796	2.6275368026899	0.391877677277866	0	1.05555865269268	high	C1
TCGA-DD-AAD0	0.375342465753425	0	0	0	2.29578178892526	0.0780632557768191	2.15759351155096	0.202260983562003	0	1.66987322797976	high	C2
TCGA-EP-A2KB	1.63287671232877	1	0	0.345282817593508	1.00295449750751	0.238053099272466	2.89884682872963	0.0641930619274924	0	1.87562180671045	high	C1
TCGA-G3-A7M9	0.153424657534247	1	3.38342782142623	0.812128519451271	2.21505728090457	0.193204013983875	3.0784561303042	0.270349528733103	0.108089491840297	46.7668782544496	high	C5
TCGA-DD-AACQ	1.18356164383562	1	0	0.527971112909713	0.523662313960492	0.315450299984932	3.19269917799206	0.581399456723873	0	1.20848301807357	high	C1
TCGA-DD-AAVP	7.53972602739726	0	0	0	0.756767124062625	0.897395337530375	3.10242298146075	0.448900951145128	0	1.14991033450486	high	C1
TCGA-PD-A5DF	1.75068493150685	1	0	0.221567788538409	0.234010733108401	0.868765771649522	3.3967212195248	0.47653722581771	0.0425042631289634	1.17070198445527	high	C5
TCGA-XR-A8TF	1.8986301369863	1	0	0	0.166458371722533	0	2.37183761733042	0.17555653643184	0	0.654249085737622	low	C1
TCGA-CC-A5UE	0.745205479452055	1	0	0.964953052900799	1.86469130905699	0.369159346064531	4.31809264573905	0.239886800795721	1.87385256194324	11.4133797447827	high	C5
TCGA-ZP-A9CZ	1.93424657534247	0	0	0.44116473412915	0.650121175849703	0.236339539168374	1.65992455840238	1.41532600943697	0	0.349811545823027	low	C2
TCGA-2Y-A9GW	3.48219178082192	1	0.0757379823940781	0.282736320276342	0.590146876580879	0.442757757634771	2.96317815617389	1.48506610831828	0.108357178090419	0.448376066121509	low	C1
TCGA-DD-AACT	4.27945205479452	0	0	0.237930769595801	0.296662967591957	0.561692721398309	2.24895980995816	1.42841042535734	0	0.320061934770505	low	C1
TCGA-ZS-A9CG	0.934246575342466	0	0.257131340773425	0	1.58270050613164	0.722466024471091	3.10818988000466	0.233888060174277	0	2.30525538310834	high	C4
TCGA-DD-AADK	2.87397260273973	0	0.0938305716351355	0.18269229751619	1.08222569912752	0.662023157004121	1.08624027582074	2.0224033250847	0	0.205566746977492	low	C2
TCGA-DD-AAE7	1.76438356164384	0	0	0	0.22650852980868	0	2.76642554763968	0.490364749985909	0	0.547748462666304	low	C1
TCGA-DD-AACX	0.465753424657534	0	0	0.220825215797872	0.796680808366908	0.525066592078211	1.49569516262407	0.604166234694249	0	0.7168380705378	low	C2
TCGA-DD-AADQ	1.19452054794521	0	0.0812032604173943	0.301470587489902	0.529970829136579	0.387913924385948	3.05272888467577	0.813032077737975	0	0.822522825608459	low	C1
TCGA-DD-AAED	2.09041095890411	0	0	0.477159211186641	1.47217580367239	1.81327840454331	2.36109457017632	1.49543934295128	0	1.12382438185635	high	C4
TCGA-CC-A9FW	0.679452054794521	0	0	0.26327483497207	2.2950176651513	0.288535750293802	2.02849843011823	1.4454088941096	0	0.685972538143972	low	C2
TCGA-MR-A520	0.627397260273973	0	0	0	0.764770764387076	0	4.49406993663631	0.244887059123534	0	1.36413272381265	high	C5
TCGA-DD-A39Z	1.64657534246575	1	0.179256247190507	0.339821504923343	0.591966587100416	0.121811151141987	2.66607484262069	0.441483479582645	0	1.09328284514941	high	C1
TCGA-WQ-A9G7	0.0821917808219178	0	0	0.767061497680489	0.261350279020981	0.107821755912854	2.8257042319365	1.07272323102162	1.28261772148135	1.04358831457961	high	C1
TCGA-5R-AA1C	1.42465753424658	0	0	0.222804561045261	0.942308056156185	1.7345253769823	2.61124321439543	0.104336659814736	0	2.71055184271398	high	C4
TCGA-FV-A3R2	0.531506849315069	1	0	0.168898720025469	0.981852653289741	0.0582472168546627	2.19086766522892	0.370610693490593	0	0.909780457756972	low	C2
TCGA-DD-AACH	0.534246575342466	1	0	1.55978546169799	0.257976116010765	0.308127844178741	1.19742509464916	0.157173094033464	1.59139218959811	4.29001662753685	high	C2
TCGA-ED-A8O5	1.11232876712329	0	0	0.296780417426425	0.133432006980735	0.0710761620109589	0.985937544394243	0.309641873422161	0	0.549790043520178	low	C2
TCGA-G3-A5SJ	1.91232876712329	0	0	0.427498905222395	1.30076803328031	1.71747354052035	3.20745560507309	1.03259459071071	0.0441842575440038	1.85688012962767	high	C4
TCGA-CC-A8HU	0.942465753424658	1	0.159629185821228	1.22088711146002	0.676357686732856	0.50151557730855	1.28024369586602	0.35772089561481	0.15419432499279	2.46061200166957	high	C2
TCGA-BD-A2L6	3.73424657534247	0	0.101246656683439	0.962512006539502	0.455964988917518	0.133432006980735	3.01608620246522	0.78341474539886	0	1.39089870012038	high	C1
TCGA-G3-AAV2	1.01917808219178	0	0.0651586751285468	0.128029388740641	1.09868904409133	0	1.58086906299287	0.297719672043513	0	0.869797306027986	low	C2
TCGA-CC-A7IE	0.594520547945205	1	0	0.931229189069206	1.7266132708064	0.104605043229311	2.30897240260059	2.15804613190633	0.955684775869323	0.671150460113703	low	C3
TCGA-DD-AAC8	0.0438356164383562	1	0.112766845428428	0.218223197154738	0.788852727867817	0.722640885999805	2.09986745525689	0.174278571036122	0.0418036876570852	1.48863296108314	high	C2
TCGA-DD-AACO	5.13972602739726	0	0	0.253021095711513	0.492417240075858	0	4.08323039109889	1.69563754812701	0	0.3424622416979	low	C5
TCGA-G3-A3CK	1.6027397260274	0	0	0	0.952259006559809	0.059078342201253	1.73591204219308	0.421479157103307	0	0.649891404429932	low	C2
TCGA-CC-A5UD	0.832876712328767	1	0.0513024887006311	0.725523045529028	1.49482519059568	0.311386858162039	2.38114491144116	0.526469504640831	0	2.03943257328042	high	C1
TCGA-DD-AAE1	1.51232876712329	0	0	0.350497247084133	2.69735126683904	1.18751439819282	2.55375368860475	1.12015284267543	0.62760683812965	2.4683540000687	high	C4
TCGA-EP-A26S	1.66575342465753	0	0	0.170694233687083	0.512378608075546	0.058939854556233	3.5085047152916	0.34255474547732	0	1.04476460917434	high	C5
TCGA-2Y-A9H6	0.978082191780822	0	0.0735460609151547	0.274887811577583	0.290070469601541	0.188147686926434	1.93221238931336	1.90079919893024	0.0535284409892994	0.177629764768325	low	C3
TCGA-DD-AAVS	4.99452054794521	0	0	0.335826223940496	0.385044425959607	0.761966030736944	1.01435529297707	0.420617138978691	0.0665370023957913	0.789583495515823	low	C2
TCGA-FV-A23B	5.07397260273973	1	0.0448836782397648	0.326537348139952	0.404140166263924	0	1.60630008368685	0.597793350242805	0.449957483628004	0.651744724774869	low	C2
TCGA-DD-A39Y	0.468493150684932	1	0.0461417816447206	0.54329790139707	2.25417072589279	1.83098541248308	4.22824149703314	0.597983993789946	2.73313737767773	15.6517829678455	high	C4
TCGA-BC-A110	5.7972602739726	1	0	0	0.483157951808084	0.457541762407807	3.40048328100928	0.5070080777531	0.182819401612206	0.908885721319534	low	C5
TCGA-DD-AACA	6.3041095890411	0	0	0	1.58952381673924	0.183920501620541	3.27697797997307	0.162038123177678	0.0600935122703134	1.75950393318016	high	C5
TCGA-ED-A5KG	2.33972602739726	0	0.0959919129246028	0.428035163281905	1.0599781880038	0.185866545311334	1.93293045829689	3.5203719576267	1.44233312332975	0.0961786339784398	low	C3
TCGA-DD-A119	0.610958904109589	1	0.0709388213434375	0.139076515046112	0.959844327856963	0.556012426749704	1.89390578884637	0.398678715765025	0	1.02305041794725	high	C2
TCGA-DD-A11A	0.216438356164384	0	0	0.288653863605169	0.286053134377475	0.0690146779151805	2.27613929753328	0	0	1.08441252940581	high	C1
TCGA-DD-A1EB	5.52602739726027	0	0	0.122076303695736	0.292663973396858	0	2.12637821654025	0.261109528909302	0	0.675455580588143	low	C1
TCGA-DD-AADF	0.315068493150685	1	0	0.321350901424617	0.662205499653617	0	4.70299546232858	0.789604066331577	0	1.10270244186261	high	C5
TCGA-ES-A2HS	1.88493150684932	1	0.251567620608247	0.173127433480656	1.97184700529469	0	3.81498101443378	0.826517980641521	0.0647449200353551	1.6489363505196	high	C5
TCGA-ED-A8O6	0.153424657534247	1	0.0572769650732476	0.492519787969485	3.48860498178733	0.623024029374863	3.14076229860344	0.561008354138078	0.0822938359514309	5.6103083189567	high	C4
TCGA-G3-A3CG	1.84383561643836	0	0.0772429989324604	0	0.554441505085422	0.197236354918707	1.8028549467546	0.403158629742864	0	0.625456757156552	low	C2
TCGA-DD-AAVV	6.72602739726027	0	0	0.364236231173997	0.057415612427243	0.592827754784285	2.75595576955096	1.93236359143486	0	0.228632403903319	low	C3
TCGA-ZP-A9CV	2.98082191780822	1	0	0.340505300673985	0.248899107076326	0	1.41510963222758	0.639695233399582	0	0.475112217522771	low	C2
TCGA-5R-AA1D	1.23013698630137	0	0.312665173558394	0	0.366028399157119	0.403376806687082	2.00956216295198	0.310572794597154	0.0496307677246004	0.859554050734536	low	C1
TCGA-BW-A5NO	0.0547945205479452	0	0	0.217478900470531	0.924175914996554	0.147957881387101	1.50273794132227	0.369941022254266	0	0.81298679690163	low	C2
TCGA-G3-AAV1	0.983561643835616	1	0	0.298071734933995	0.540622481412367	0.491801799594051	1.93877507708581	0.290896181188303	0	1.02031662669719	high	C2
TCGA-DD-AAEB	1.30958904109589	0	0.13224779829844	0	2.5825319177539	0.328606717427416	4.07285182913148	0.965248656844235	0	1.78752132513471	high	C4
TCGA-BC-A8YO	1.53972602739726	0	0	0.965470320060602	0.489851170883661	0	2.26402591788118	1.00223444606469	0	0.840102473835463	low	C1
TCGA-RC-A7S9	1.75342465753425	0	0	0.876644634773139	0.475396222382618	0.222186307322112	3.21763399394859	1.29048338446836	0	0.806705	low	C1
TCGA-CC-A9FS	0.578082191780822	0	0	0	1.22397851369047	0	2.36493656178691	0.977902666935008	0	0.491615178364407	low	C1
TCGA-DD-AAEH	2.14794520547945	0	0	0.157819839478863	0.135009441351161	0	3.24750223538748	0.44720888815581	0	0.71701041372307	low	C1
TCGA-DD-AAE4	1.66575342465753	0	0	0	0.371614617864656	0	3.02718944594297	1.08895568230822	0	0.35111191996252	low	C1
TCGA-DD-AAVY	5.3972602739726	0	0	0.371949104138628	0.391877677277866	0	3.15281618360609	0.0468402542029724	0.0745054363636298	1.45602	high	C1
TCGA-DD-A4NE	1.80821917808219	1	0	0.567058626299195	0.140386032283056	1.18783107730836	4.13253571622747	0.0510240030244669	0	3.17793406944961	high	C5
TCGA-EP-A3JL	0.83013698630137	0	0	0.287235865252774	0.356707252935381	1.11749557795424	3.72679852719747	1.23933693501872	0.110229592423189	0.777946672341214	low	C4
TCGA-BW-A5NQ	0.00273972602739726	0	0	0.559932263533872	0.897240425574799	0.238542314279151	2.00640575068405	1.21642382242152	0.0687395906723051	0.5925607621926	low	C2
TCGA-CC-A9FV	0.00273972602739726	0	0	0.233274538990934	0.200378797984026	0	2.74401035836331	2.74334261849446	0.088413009726725	0.0790169828781385	low	C3
TCGA-ED-A4XI	2.24383561643836	0	0.0641930619274924	0.126179948823193	0.473007567916174	0	1.27691348324592	0.974676144201569	0	0.314184499507911	low	C2
TCGA-2Y-A9H2	4.74246575342466	0	0	1.16523664786119	0.86425549141874	0.242815884026842	1.78479709873263	0.937269053627492	0.0701145026613282	1.29223858503543	high	C2
TCGA-FV-A2QQ	1.9972602739726	0	0	0.124460486274336	0.467175122614019	1.71021683975262	1.83317346323834	0.531269159882994	0.0461417816447206	1.0879186487827	high	C2
TCGA-EP-A3RK	0.994520547945206	0	0	0.11410045158818	0.734135137131157	1.54151483946068	3.79649392942584	1.65241765693199	0.0420839586712525	0.626714334456196	low	C4
TCGA-2Y-A9GV	6.93698630136986	1	0.0824300999459491	0.161049224900557	0.263635403568329	0	3.33138993283634	0.779301750205619	0.060185765046563	0.610610226887908	low	C1
TCGA-MI-A75H	2.04657534246575	0	0	0	0.816312982081965	0.200002066021868	3.21715314988602	1.3704433048213	0.164914969552451	0.394135031135419	low	C1
TCGA-DD-A73E	0.120547945205479	0	0.0547790315196195	0	0.919073068565909	0.0725860470685965	3.21785109681113	0.0736831536164398	0	1.34849099746274	high	C5
TCGA-ES-A2HT	1.2	1	0	0	1.05039721363622	0.213502819983916	3.43366722284637	0.898247056081868	0.0611540632071007	0.710897500488927	low	C5
TCGA-EP-A2KC	0.0520547945205479	1	0	0.380396991988449	1.39643353125099	1.23351997877392	3.10613052513415	0.38393925121513	0	2.72435617682741	high	C4
TCGA-WX-AA44	1.68493150684932	0	0.0762854428089158	0.986738576413902	0.353662044745063	0.723776969623438	1.8848323276805	1.21598915414672	0.160791139919387	0.893696814744208	low	C2
TCGA-ZS-A9CF	6.60821917808219	0	0	0.29730882338891	0.492212122418458	0.0450934383449475	3.14070504701516	0.218843151201874	0	1.19464881038667	high	C1
TCGA-G3-AAV6	0.178082191780822	1	0	1.33908036027321	2.81231338423505	1.77627246816688	3.86287783834242	0.687866938500154	0	14.7830643522235	high	C4
TCGA-CC-A7IG	0.819178082191781	1	0.352419559215162	1.07806325577682	1.25162821131575	0.559834397303065	2.32328359124227	1.49487637994551	4.97662025497407	6.29813747067136	high	C3
TCGA-DD-AAVR	6.88493150684932	0	0.0750533646045073	0	0.241230035515445	0	1.14300150624249	1.14012422390907	0.0546401305383454	0.211514430944088	low	C2
TCGA-DD-A4NG	2.1972602739726	1	0	0	0.68221370237042	1.79983333472506	2.80200705073202	0.400537929583729	0.045582760019635	1.59573368325731	high	C4
TCGA-ED-A7PZ	0.0164383561643836	0	0.056860943046751	0.111966089603492	1.68952281684839	1.19213102626319	3.83727722893426	0.125122060569824	0.158724796297479	3.9839250740928	high	C4
TCGA-EP-A12J	1.56164383561644	0	0	0	1.57661887868637	0.0764222754586024	2.63017245928108	0.126972856257766	0.0419438299701673	1.46576378659644	high	C1
TCGA-4R-AA8I	0.717808219178082	1	0.0673633671196102	0.13224779829844	0.651223942989878	1.69162349311593	3.10032172816777	0.473215434070397	0	1.7700198436328	high	C4
TCGA-FV-A496	0.0273972602739726	0	0	0	0.935987696436856	0	4.51997585551698	0.11169907219742	0.045862297908688	1.71321666394065	high	C5
TCGA-DD-AAEG	1.96986301369863	0	0	0.102725310011088	0.393086655023531	1.63501138032838	2.85969131573807	0.200629897983074	0	1.74380467813348	high	C4
TCGA-DD-A1EK	1.52876712328767	1	0.234133395612482	0	2.12204316229144	1.22051569764842	2.37222778347286	0.110363243360418	0	3.3616547214102	high	C4
TCGA-RC-A6M3	0.00273972602739726	0	0	1.63226821549951	0.776525151421912	1.04208395867125	3.18122979498045	0.795600729101306	0.0430644786649374	4.34460805925311	high	C4
TCGA-FV-A3I1	0.676712328767123	1	0	0.301002256032814	0.479023559980514	0.442757757634771	2.4104767918976	0.761029906507091	0.0396999177209514	0.705014461127931	low	C1
TCGA-DD-AAVU	6.03287671232877	0	0.0775164697020952	0	1.40473966556234	0	4.16740610241417	0.483983410300573	0	1.41741593131397	high	C5
TCGA-K7-AAU7	0.983561643835616	0	0.0612923384782941	0.762816525981106	0.76757005595174	1.25537987405132	2.73487216825608	0.998412161983918	0.12987646083313	1.62559019405169	high	C4
TCGA-DD-A1EL	1.13698630136986	1	0	0.304744657718631	0.640620928035698	2.38239058287347	4.24225951071219	0.420185936691721	0.048096653272944	3.74509895296104	high	C4
TCGA-ED-A7XO	1.16986301369863	0	0	0.163885116708942	0.778208576398087	0.110897723329813	2.18662732668292	0.980390956061472	0	0.467885165034667	low	C1
TCGA-CC-A123	0.6	0	0	0.481402282763246	1.12214258422045	0.121148056475311	3.65790291299382	1.44360665147561	0	0.68755238719081	low	C5
TCGA-DD-AACJ	5.75890410958904	0	0	0	2.03128931946683	0.0648828515848544	2.37920505996061	0.373731722378729	0.0356239097307212	1.33096440380817	high	C2
TCGA-BD-A3ER	3.05479452054795	0	0.0724488500696924	0	0.121545949846959	0.0958569239148305	2.45948407932132	0.573568424039259	0	0.488581508899627	low	C1
TCGA-LG-A9QD	1.0027397260274	0	0	0.138028044766761	0.750006150204201	0	2.75840978677842	1.49911877688022	0.0513024887006311	0.305601297219296	low	C1
TCGA-RC-A7SK	1.29315068493151	0	0	0.238053099272466	1.31312973483785	0.162338957724597	1.26086873861568	0.446467986097326	0	0.8734470855963	low	C2
TCGA-DD-A4NS	6.72876712328767	1	0.0500488796072223	0.278341658621642	0.444985039522375	0.601981699832637	2.43738755595137	0.83244448164531	0	0.69752646442599	low	C1
TCGA-DD-A113	6.64383561643836	0	0.217975140922887	0.177598929327733	0.289716448486299	0.231309516072501	2.17504548611091	0.102456576650734	0.0665370023957913	1.09677170262985	high	C1
TCGA-DD-AADL	1.74246575342466	0	0	0.787014473773429	1.12147964190528	0.0618453070710695	1.06860202737867	0.254110241874721	0	1.48717658030011	high	C2
TCGA-2Y-A9GU	5.31232876712329	0	0	0.304627854492976	0.201131966907887	0	3.02304239266586	0.244643545739398	0	0.9779509626807	low	C1
TCGA-DD-AADD	3.37260273972603	0	0	0.500292176734166	0.707789805450313	0	3.47261773813468	0.128425389028837	0.0425042631289634	1.88709379404503	high	C5
TCGA-CC-A7II	1.09315068493151	0	0	0.887681229342992	2.3690755699189	0.0721744169243166	3.81015515307832	0.33388165946809	0.762306289002882	6.75766500993321	high	C5
TCGA-DD-AAE6	0.386301369863014	0	0	0.442333123329751	0.383607533633851	0.0833835877100825	2.82109790900261	0.0846085753178095	2.44044729927098	2.96261531193981	high	C1
TCGA-G3-AAUZ	1.31506849315068	0	0	0.346871813944249	1.93587458085045	0	3.46804888653549	1.67703459522409	0.134746655368488	0.664942908581382	low	C3
TCGA-DD-AACC	4.61643835616438	1	0.0930192331335447	0.738983954700512	0.648833547906747	0	1.72172262643712	3.67260637469638	0	0.051935671350465	low	C3
TCGA-QA-A7B7	0.257534246575342	0	0	0.815247506360675	0.348005740781598	0.255682002812213	1.61823865559545	0.532267081373214	0	1.01581461276694	high	C2
TCGA-CC-A7IL	0.761643835616438	1	0	0.0999011100079427	1.14919431917121	0.067087964801147	1.49046744387077	0.21549222999098	0.0367494764278683	0.911880275748315	low	C2
TCGA-G3-A25S	1.13972602739726	1	0	0.766383141001298	1.10628130935437	2.58527505078831	3.14650859931931	0.739156825713946	0	4.3417387183187	high	C4
TCGA-DD-A4ND	7.52328767123288	0	0.0578314745605733	0.654710488285972	0.467801156488407	0.284277218055128	1.84723528317063	0.928199748004577	0.0420839586712525	0.710401835215938	low	C2
TCGA-UB-A7ME	1.33150684931507	0	0.0567222423745402	0.488103633123577	0.597030524030246	0.27953072572999	3.68774379054891	1.99432627999073	0.231555290356041	0.384188041642027	low	C3
TCGA-CC-5260	0.238356164383562	1	0	0.221444052954399	0.397036240872176	0.150689643247321	0.952259006559809	0.39692667603135	0	0.544576788718295	low	C2
TCGA-CC-A7IF	1.77808219178082	1	0	0	1.01578299724093	0	2.65025906784894	0.420078115979374	0.0513024887006311	0.832995722402684	low	C1
TCGA-CC-5264	0.279452054794521	1	0.0325240656921994	0.543792805535877	0.626672752605993	0.738465217339776	3.85947266685194	0.206893236121771	0.0468402542029724	2.69344294241816	high	C5
TCGA-G3-AAV7	0.989041095890411	0	0	0.261229908987046	1.6351042776266	0.480471945227477	1.27536469615044	0.942157892737794	2.30961277245412	1.5032414654137	high	C2
TCGA-CC-A9FU	0.00273972602739726	0	0.0472591754780128	0.553753688604747	2.81027856758737	0	3.68657896283964	0.960437571778306	2.93037780154307	6.25641604706722	high	C5
TCGA-XR-A8TD	2.82191780821918	0	0	0.136191386287144	0.548041987467051	0.178109076094325	2.75238466100307	0.485632911741821	0.0506061736907874	0.792660819205973	low	C1
TCGA-BC-A10Z	0.0931506849315069	1	0	0.234256047688296	0.321235435016064	0.108357178090419	3.56679080452202	0.0375930755402331	0	1.41184215758489	high	C5
TCGA-DD-A4NO	6.15068493150685	0	0	0	0.324349788902188	0	2.71279384854897	0.616922242118701	0	0.500639725640113	low	C1
TCGA-MI-A75I	1.72602739726027	0	0	0.602646908505373	0.632454357689422	0	2.76519524876384	0.797096008254912	0	0.874760485915755	low	C1
TCGA-G3-A7M5	1.22465753424658	0	0	0.290306435424914	1.68835942521339	0	4.01730729587723	0.459956139654123	0	1.99283205359418	high	C5
TCGA-UB-A7MF	0.586301369863014	1	0	0.093695380233557	0.26219258817258	0.180911663368569	3.07354606091515	1.83870978522697	0.133168933486044	0.201608549278054	low	C1
TCGA-CC-A8HT	0.383561643835616	1	0.116364756691785	1.47025051019039	3.13776580809588	0.22391675051899	3.22153685563731	1.48506610831828	0.629379936174686	5.32139894333184	high	C3
TCGA-DD-A1EA	6.61643835616438	0	0.0576928671683459	0	0.638676282800239	0.861002513623653	2.37336980626997	0.490775481672922	0.0419438299701673	0.906885596279619	low	C1
TCGA-BC-A10Y	1.94794520547945	1	0.0939657503694475	0.685446835040285	0.33124659930012	0.238053099272466	1.96417680425325	0.382501257189115	0	1.18712770059641	high	C2
TCGA-G3-AAV0	1.3041095890411	0	0	0	1.3993898745824	0.373509015518007	4.65194143757924	1.1593708466602	0	0.921098788027667	low	C5
TCGA-DD-A3A8	0.0301369863013699	1	0	0	1.66028975142822	0.490980803674391	2.07881474841603	0.0957219222733257	0	1.60691275015299	high	C2
TCGA-DD-AAEK	2.92328767123288	0	0	0.385927956594824	0.333767191658224	0.26723614181241	1.04956107062848	1.20708071679703	0	0.305140020170718	low	C2
TCGA-CC-A3MA	0.83013698630137	1	0.0401209172008775	0.539133990334676	1.3302141772493	0	1.20620559846117	0.384381422712236	0.0291348040530228	1.19241675623806	high	C2
TCGA-BC-A69I	1.06027397260274	0	0	0.153805336079035	1.16427139768074	0	3.74169348522495	0.463622456851893	0	1.27798098554169	high	C5
TCGA-HP-A5N0	2.06027397260274	1	0	0	0.764346155077454	0	4.40750911394777	0.692605738408095	0	0.867523158345022	low	C5
TCGA-DD-AAVQ	7.47397260273973	0	0	0.410775259008242	1.00977712161153	0	1.66266125547509	3.52442731350027	0.161823202945348	0.05021143110503	low	C3
TCGA-G3-A6UC	1.83835616438356	0	0	0	0.994941710176971	0	3.97376738302301	0.248170473201803	0	1.32958594958574	high	C5
TCGA-DD-AAE3	1.55068493150685	0	0	0.221691513510904	1.67151983744411	0.287472295119067	3.73383154425216	0.291485685973561	0	2.28851241268705	high	C5
TCGA-BC-4073	2.32602739726027	0	0	0.169027045134817	0.70734808748327	0.694568225008833	3.2229127282122	0.833011499158362	0	0.864223725054746	low	C1
TCGA-HP-A5MZ	0.249315068493151	1	0	0.346871813944249	0.299479127980384	0.927517246198477	2.96511933757167	0.906967537292273	0.0912597661926783	0.840285144041864	low	C1
TCGA-BC-A10X	2.10958904109589	1	0	0	0.216113358446301	0.138945497923841	3.15856323849253	0.140909506541662	0	0.891000588239359	low	C1
TCGA-FV-A3R3	1.0027397260274	1	0.111565544959518	0	0.228233799560068	0.215119424517295	2.48398341030057	0.0764222754586024	0.158854029516618	0.945118392116299	low	C1
TCGA-CC-A3MC	0.994520547945206	0	0	0.431676441392633	0.332392869057616	0.429964043516947	1.32072	0.456490771583379	0	0.7509493617627	low	C2
TCGA-KR-A7K8	2.48219178082192	0	0.139469495038796	0.384823458729755	1.37873355926538	0.0943712105925172	2.13474665536849	2.24917224993301	0	0.242858592411266	low	C3
TCGA-5R-AAAM	0.126027397260274	1	0	0	0.63580081675896	0	4.13561695066702	0.134483821510794	0	1.30804288102724	high	C5
TCGA-K7-A5RG	1.42191780821918	0	0	0.793438141722419	0.891963497375414	0.790605242666613	2.46615723781797	1.96439863220318	0.0922074380970889	0.51089561750709	low	C3
TCGA-DD-A3A9	2.55068493150685	1	0.135666196969044	0.58014548442338	0.667483436180492	0.545869550992244	1.59426189291977	0.208766947421413	0.362217377487169	1.76967353062249	high	C2
TCGA-2Y-A9H0	10.0684931506849	0	0	0.451329820140333	1.00949050294745	1.67522879964973	2.0374173663994	0.931683057059806	0.0469799081444094	1.34718696600109	high	C4
TCGA-DD-AADB	3.4027397260274	0	0	0.734221866220779	1.0232553523003	0.134615244425108	3.20644005721404	1.18586654531133	0.213378390725062	1.02979749525235	high	C1
TCGA-BC-A10S	3.8986301369863	1	0.11116488907889	0	0.808179083771471	0.146394549060505	1.80904394715526	0.425781538703535	0	0.690754961349293	low	C2
TCGA-T1-A6J8	0.063013698630137	0	0	0	0.101246656683439	0.596076423710512	2.21160410672494	0.469677629817189	0.0863761675969373	0.605142591563447	low	C1
TCGA-CC-5258	0.353424657534247	1	0	0.53684865042083	2.58537120641883	0.174022842055414	1.95196072878113	0.460585313253668	0	2.46010632999265	high	C2
TCGA-BC-A5W4	1.4986301369863	1	0	0.161694235436132	1.20708071679703	1.67973905761675	3.97316122406284	0.0749164020524617	0	4.06966449901101	high	C4
TCGA-KR-A7K0	0.178082191780822	1	0.0681892587789681	0	0.580627910457265	0.0903114713760366	3.18486741054261	0.25906152925887	0	0.973141051312963	low	C1
TCGA-K7-A6G5	1.4027397260274	0	0	0.141432790929296	0.523361219304096	0	4.16808037901904	0.525768218887901	0.0525550094341053	0.999435508051197	high	C5
TCGA-ZS-A9CD	3.7972602739726	1	0.0751903141552192	0	0.935082523318661	0.439889047619779	2.91015700383547	0.445726703349984	0	1.03996786137355	high	C1
TCGA-DD-AADO	1.24109589041096	0	0	0.736907885210384	2.42131756793318	0	3.20617433441503	2.59943682303214	0	0.446938186789476	low	C3
TCGA-DD-A3A5	8.56164383561644	1	0	0.148218272154145	0.794603014648756	0	4.2998454113727	0.165429620424185	0	1.63959321160311	high	C5
TCGA-DD-AACY	3.97260273972603	0	0	0	0.695102985640479	0.352193537745032	2.95722743737165	0.507109593781773	0.104470857762917	0.839008284559095	low	C1
TCGA-DD-AAD3	3.54794520547945	0	0	0.124195771587192	0.425781538703535	0.0835197488201729	2.03118343488745	0.111966089603492	0	0.840233324804857	low	C2
TCGA-DD-AACN	3.56712328767123	0	0	0	0.47227980043155	0.150689643247321	1.19622932579422	0.457016362700304	0.0425042631289634	0.463432666320697	low	C2
TCGA-G3-A25X	4.87397260273973	0	0.058108649401174	0.220577606590899	1.34630451613469	1.86048612337236	2.70979791634347	0.655535016352104	0	2.15574773572057	high	C4
TCGA-BC-A10R	0.843835616438356	1	0.0532503847022502	0.105007524760974	0.173894960564314	0	2.72049737048235	0.161823202945348	0.183962834842595	0.880626530097595	low	C1
TCGA-BC-A3KF	0.0219178082191781	0	0	0.078336571121179	1.1271049651394	0.768586635000888	2.87780313425916	0.186373777465944	0	1.6974030105569	high	C1
TCGA-DD-A11D	4.27397260273973	1	0	0	1.06350294230616	0	3.08669885927444	0.194339249484463	0.0810668804918885	1.18985801065578	high	C1
TCGA-DD-A4NB	2.70958904109589	0	0	0.120750053334926	0.199499603660362	0	2.39673491753557	0.327687364176047	0	0.648018382529585	low	C1
TCGA-DD-AADJ	2.92054794520548	0	0	0.212756083403638	0.743730376044629	0.507718539991681	1.07649068691704	0.947179878208325	0.0803847874146045	0.457746543822042	low	C2
TCGA-DD-AAW1	5.44931506849315	0	0	0.331361267268299	1.4801099852146	0.362441834125644	1.87939210283048	0.254956787461375	0	1.57113514491467	high	C2
TCGA-DD-AACL	0.293150684931507	1	1.56608449051547	0.395062799517578	1.55522717973568	0.504061001309293	1.12677467025005	1.92417591499655	0.226878404196269	0.971129236458352	low	C2
TCGA-BC-A10W	0.249315068493151	1	0	0.592827754784285	0.719928147732452	1.03245353722596	2.01977306904003	0.0801118598615982	0.329295848102515	2.54609100112314	high	C2
TCGA-DD-AAD6	1.84109589041096	0	0	0.251446431558582	1.67011518128429	0.171719239087848	3.08106688049189	0.637934775535145	0	1.36673391937231	high	C1
TCGA-DD-AADS	1.2986301369863	0	0	0.260627908126699	1.70902589674823	0	3.16552609702716	2.79925312356064	0.0994972011701899	0.171808219057603	low	C3
TCGA-ED-A7PX	0.0164383561643836	0	0.104739216216237	0.295135249000818	0.045582760019635	0.202386375334789	1.7464847615426	0.403704010250962	1.49901669699333	1.04879374523413	high	C2
TCGA-DD-A3A2	5.83835616438356	1	0	0	0.889707158439787	0	3.52930873009809	0.486662893252614	0	0.901836400445119	low	C5
TCGA-DD-AAE9	1.97808219178082	0	0.115832298652565	0.223793216243033	0.834630322309462	0.738292263429494	0.99334829212757	0.929488037818095	0	0.559432706995911	low	C2
TCGA-DD-A11B	0.0383561643835616	1	0	0	0.467696836372603	0	1.9655442002317	0.0241778143011653	0	0.786632590799763	low	C2
TCGA-G3-A25Y	1.23835616438356	1	0	0.770448504849234	0.32964029003823	0.37973184903481	1.97173666673624	1.18871740920268	0.149259365499623	0.617335032405379	low	C2
TCGA-DD-A73D	1.8986301369863	0	0	0	0.641823443767907	0.159370846660203	4.2726503114534	0	0.0450235216984977	1.67357682912805	high	C5
TCGA-2Y-A9GT	4.44931506849315	1	0	0.320888980331776	0.612210935466609	0	3.23624768384352	2.11403380055027	0.0633648787584294	0.213477455316499	low	C3
TCGA-NI-A8LF	2.18904109589041	0	0.12485746725576	0	1.25519856641969	0.624989873098471	3.33799646351502	0.243059706072528	0.0913951860117	1.87347212506406	high	C5
TCGA-DD-AAVW	6.34794520547945	0	0	0.258699815569903	0.169925001442312	0.334225008414431	3.0206622055304	0.612871445323872	0.145481822265525	0.777558142066392	low	C1
TCGA-DD-A1EF	1.07945205479452	1	0.0818849667292274	0.555227179735685	0.377179289736639	0	3.36759472196103	0.683651544812484	0	1.01830456427824	high	C5
TCGA-DD-AAVZ	5.20547945205479	0	0	0	0.491391360034842	0.397474417045898	2.39484336153086	0.402831302449143	0	0.724836660789589	low	C1
TCGA-UB-A7MA	2.32328767123288	0	0	1.28510625106125	1.25652762689221	0.92645493454408	1.72853006855792	0.422986450566717	0	3.6558626864388	high	C2
TCGA-GJ-A6C0	0.0849315068493151	1	0	0.203389117367087	2.6335009602428	1.1080894918403	1.43658829366012	0.308127844178741	0.0388575500203621	2.7835879179689	high	C2
TCGA-RC-A7SB	1.61095890410959	0	0	0.424384671538097	1.01149563883783	0.155101558125703	1.61593414313323	0.343578377146895	0	1.09144370171799	high	C2
TCGA-RC-A7SH	1.28219178082192	0	0	1.62723327649087	0.824645671960597	0.164271397680741	2.53064510824256	0.362441834125644	0.177471364444951	4.13002625507346	high	C1
TCGA-WX-AA47	1.52328767123288	1	0	0.220453786049186	0.433386809157736	1.14097492747086	3.10798909669006	0.45512333788168	0	1.34714071714335	high	C4
TCGA-ED-A66Y	0.810958904109589	1	0.110630508096434	1.08413231483641	0.527470750458581	0.0746424379344928	0.826192536236602	0.0257375614136083	0.194213156311207	2.03131349052829	high	C2
TCGA-BC-A216	3.7013698630137	0	0.143132155555768	1.81299101918113	0.306962124140456	0.838104653285343	2.59922256315983	0.796680808366908	0.170950553318368	3.79535263326962	high	C1
TCGA-DD-AADV	1.57260273972603	0	0.0429244451738409	0.448160917766045	0.599698653003735	0.312432836809219	1.72857360255936	0.268554164033543	0	1.12244581466278	high	C2
TCGA-DD-A39W	2.26575342465753	1	0	0	1.37573453858316	0.151599082269397	1.41066673265765	0.201759307458229	0.275722256160748	1.01947736970696	high	C2
TCGA-DD-A1EJ	2.75342465753425	1	0	0.18840092460321	1.99287717252802	0.0863761675969373	3.29813040373053	0.0877343818197254	1.45554422477574	4.04916755022832	high	C5
TCGA-G3-A7M6	1.73150684931507	0	2.8763892470546	0.27988725484113	1.03203029400733	0.400210007081831	2.82590771214739	0.86195536414487	1.90245953304255	11.5437391626268	high	C1
TCGA-DD-A115	6.96438356164384	1	0	0.153027043464823	0.066950243924627	0.103262626606085	3.57636492033908	0.170694233687083	0.0569996303855637	1.04030845728088	high	C5
TCGA-GJ-A9DB	0.183561643835616	1	0.220206113080184	0.221072782515063	0.610794538087838	1.06963343249914	2.05495263894223	0.396269112190937	0	1.34949408463529	high	C2
TCGA-G3-A3CH	2.13698630136986	0	0	0.849359	0.381283372503784	0	2.93476180493605	0.333538228788217	0	1.60697991136819	high	C1
TCGA-ZP-A9D4	1.08219178082192	0	0	0.110630508096434	1.12690679728017	0.0743684217815534	2.93990356386477	0.12366619645382	0	1.41416506315315	high	C1
TCGA-DD-A1EI	0.501369863013699	0	0	0.530570203902529	1.15471281378216	0.33124659930012	2.57320484467202	0.775176995696297	0.0565835283663675	1.18225826766906	high	C1
TCGA-2Y-A9H8	1.73424657534247	1	0.132642642539619	0.659924558402378	0.797760079631833	0	1.80339237882705	1.67486736914249	0.0493519591352915	0.375904857289859	low	C2
TCGA-DD-A73G	9.52876712328767	0	0	1.01385526250707	1.58534716811202	0.225398337340744	4.10505782705839	1.47217580367239	0	1.60802086510794	high	C5
TCGA-DD-A4NI	2.23561643835616	0	0	0	0.437014621984996	0	3.47421537126437	0.590338533179087	0	0.653246321771009	low	C5
TCGA-ED-A459	2.49315068493151	0	0	0.220082260649247	0.540721659568037	0.149779630575903	2.27756823912925	0.654343880053038	0	0.629469854851923	low	C1
TCGA-ZP-A9D1	0.0575342465753425	0	0.183454754174942	0	0.10701824988212	0.445091014844044	2.18776774704602	0.908044290224889	0.0464212112487104	0.41671327154448	low	C1
TCGA-BC-A10U	2.29315068493151	1	0	0.173894960564314	1.17018145776525	2.1235999858918	3.20956253842015	0.26471656897702	0	3.35789215928592	high	C4
TCGA-DD-AAD1	1.54520547945205	0	0	0.338567037001151	0.742868551024443	0	1.57884212776558	1.70367659924891	0.0888200332985851	0.228941569465501	low	C2
TCGA-CC-A3MB	0.863013698630137	1	0	1.26369548957408	0.629566451370924	1.39862399671775	1.76833255738582	0.551688269438963	0	2.91224450417928	high	C2
TCGA-XR-A8TG	2.46027397260274	0	0	0.692873507463998	0.607200095397516	0.205892927507671	2.30149985315868	0.518736548313917	0	1.19692723724562	high	C1
TCGA-DD-A4NF	2.58082191780822	0	0	0.112633416985245	0.896310604365822	0	1.60776823469636	0.219214995795424	0.0415233621843504	0.820486216042689	low	C2
TCGA-G3-A5SI	2.1041095890411	1	0	0.436055206028553	0.0702519218204442	0	1.40141202536381	0	0	0.884357901850386	low	C2
TCGA-G3-A5SK	2.03835616438356	0	0	0	0.320080262369761	0	2.1808480286271	0.336740406967293	0	0.573630683956561	low	C1
TCGA-DD-AADW	1.60821917808219	0	0.0380146901867159	0.567740130194597	0.49497875319664	0.320657964311925	1.94365882404347	0.268554164033543	0.254594043033141	1.36802750720106	high	C2
TCGA-DD-AAD8	3.33972602739726	0	0	1.36272235582458	0.530769940167681	0.430499386222592	1.46341320381782	0.467279480459982	0	2.05575142054384	high	C2
TCGA-DD-AAEI	4.19452054794521	0	0	0	0.684639230891191	0	4.8043685460476	0.347098670622268	0.0561673063004266	1.30899948137729	high	C5
TCGA-DD-AAEE	2.21917808219178	0	0	0	1.93073733756289	1.45343856134876	3.51905119411461	0.68329221852398	0	2.20515358544063	high	C4
TCGA-DD-A4NV	6.56986301369863	0	0.047957107396655	0	0.963622085109408	0	3.51280839920447	0.278936314679231	0	1.17351256683351	high	C5
TCGA-YA-A8S7	1.12876712328767	1	4.94299766861629	0.996316429094244	0.445620774715193	1.88291689090411	1.12598165385472	1.62807365419614	0.0364681670692917	24.0086274729543	high	C2
TCGA-DD-A4NQ	1.02191780821918	1	0.22391675051899	0.535654860496786	1.06839565784094	1.13316893348604	3.50033042370971	0.728051107820429	0.0572769650732476	2.45198559042494	high	C4
TCGA-DD-A3A6	8.92602739726027	1	0	0	1.40135740989028	0	3.34691435228868	3.00106359544003	0.292546187950339	0.106199051875225	low	C3
TCGA-DD-A1EH	4.0958904109589	0	0	0	0.432211149171219	0.0515809206306449	2.02255	0.214373524436455	0.0831112269313071	0.685075541195255	low	C2
TCGA-ED-A627	1.15890410958904	0	0	0.213253950733534	0.38316512484753	0.074231394185792	2.89809223555901	0.66929894644448	0.119156941873632	0.671902804029542	low	C1
TCGA-ED-A7XP	1.0958904109589	0	0	0.31150311546827	0.628166999286324	1.00941883938333	1.55615961299467	0.500904006701304	0.0411027718191281	1.00476329605908	high	C2
TCGA-BC-A3KG	1.86301369863014	0	0.0389979787975099	1.49231468489253	0.218223197154738	0.878764571267354	1.30731193906419	0.103128316217225	1.65002924052765	5.67149873143999	high	C2
TCGA-DD-A4NJ	2.54246575342466	0	0.0758748669751276	0.900953729247535	0.795933147314963	0.443288374817144	2.60000802717345	0.227124934449926	0	2.64331966979533	high	C1
TCGA-O8-A75V	1.47397260273973	0	0.060185765046563	0.425029547526286	0.757620688778619	0.798174969072156	1.52852131124355	1.34431721525446	0.0439043942956211	0.501073037764448	low	C2
TCGA-BC-A69H	1.21643835616438	0	0.0747794264966133	0.401302792349114	3.45110558513574	1.43440138145001	5.00458678287224	1.3014705874899	2.27857955045842	10.9877597474309	high	C4
TCGA-DD-AADR	5.55616438356164	0	0	0.448372394612054	1.56535345678263	1.70385375289958	3.49878699083601	0.348119084462443	0	4.36123865988517	high	C4
TCGA-DD-A39V	1.76164383561644	1	0	0.626953041770665	1.98024470485339	1.57860063615274	3.80756100662918	1.11203283623382	0	3.07700820643822	high	C4
TCGA-2Y-A9H9	1.90958904109589	0	0.165043649483044	0.216982489268768	0.351176002702812	0	3.85843860510969	0.285461405137036	0.0415233621843504	1.29443215917278	high	C5
TCGA-G3-AAV3	1.12876712328767	0	0	0.127104965139401	0.700528496642759	0.891652487933974	2.69706208049739	1.87475762807426	0.0471195485685506	0.293593063378648	low	C3
TCGA-G3-A25V	2.35616438356164	0	0	0.131326074606591	0.404358194833312	0.088413009726725	2.82505290233587	1.54902837820757	0.0486547018403464	0.260007828169152	low	C1
TCGA-G3-A25T	4.25479452054795	0	0	0.0862402758207441	0.702746185524261	0.575989947721817	1.79925312356064	0.54270379224349	0.0316774964507602	0.711991866129672	low	C2
TCGA-UB-A7MC	1.36986301369863	0	0	0.532666056774233	0.582652340033955	1.81528850074985	2.9913177569002	0.0706641007787897	0.0287105859541401	3.65596403420579	high	C4
TCGA-GJ-A3OU	2.40821917808219	0	0.133168933486044	0.133695032513075	0.961919615198884	1.06729452146853	2.61065282183807	1.69888520936509	0.0976107966264223	0.463276812070703	low	C3
TCGA-G3-A5SL	1.7013698630137	0	0	0	0.833254438460256	0	2.23155529035604	0.124195771587192	0	0.903353340318512	low	C1
TCGA-ED-A7PY	1.06849315068493	0	0	0	0.303225477672089	0	2.59187087006333	0.667210912480871	0	0.458422750340884	low	C1
TCGA-NI-A4U2	4.90684931506849	1	0	0	0.939602720356044	0.232660756790275	3.67575948660015	0.278936314679231	0	1.28765694697886	high	C5
TCGA-2Y-A9H3	4.15342465753425	0	1.00216242115062	0.792855352362489	0.626672752605993	0	2.1822155573981	3.77710405034626	0.0922074380970889	0.106105706501003	low	C3
TCGA-WQ-AB4B	1.08219178082192	0	0	0.223051788368442	0.438186375691362	0.414568547181711	3.83633823396592	0.955312803444705	0	0.740029972534635	low	C5
TCGA-DD-AACI	4.43287671232877	0	0	0	0.505586102801847	1.20945336562895	3.14657376684796	1.90850550987105	0.0993625397577723	0.298232152468406	low	C4
TCGA-DD-A4NL	4.68767123287671	0	0	0	0.443818796912493	0	3.24830712008724	0.681314322601321	0	0.567705596450181	low	C1
TCGA-XR-A8TE	2.53424657534247	0	0	0.111298453402541	0.749148067123597	0.846794159473293	3.08598544423509	0.239031363450237	0.265796924759752	1.65131481576244	high	C1
TCGA-DD-AACV	4.19452054794521	0	0	0.42320164970806	0.36669988859949	0.461633326550436	2.81528850074985	0.0717626693000913	0	1.60767089151627	high	C1
TCGA-DD-A118	9.41643835616438	0	0	0	0.357946052859261	0.11116488907889	2.63517394667492	0.019346088804812	0.0614306004977481	0.946459770472888	low	C1
TCGA-BW-A5NP	0.00273972602739726	0	0	0.346077534535597	0.829281297997531	0.292663973396858	1.8265586560307	0.126179948823193	0.501005953141009	1.49465354158393	high	C2
TCGA-DD-AACB	6.36712328767123	0	0	0.777367109450413	0.838266046622673	1.21828520454911	1.9105024262388	1.61013307645606	0	0.698646287362527	low	C2
TCGA-CC-A5UC	0.950684931506849	1	0.0827025893302493	0.671293372481576	0.769009998281471	0.704075164376696	3.29883424325706	0.781317743603905	0	1.6368566249382	high	C5
TCGA-DD-AACS	4.94246575342466	0	0	0.724650271732967	0.299596348784095	0	2.41126352658338	0.166201252662703	0	1.41752567554704	high	C1
TCGA-5C-AAPD	0.0547945205479452	0	0	0	0.963178156173891	1.65672517002125	2.8083438596315	2.37748472486167	0.0569996303855637	0.256505775350028	low	C3
TCGA-CC-A3M9	0.821917808219178	1	4.91448320218448	1.60535209597926	0.243547226577594	0	2.31817220300303	2.24488705912353	0	12.8533999383579	high	C3
TCGA-2Y-A9H4	3.97808219178082	0	0	0.19055165203227	2.0409625477785	0.129217063664154	1.60677384404868	0.251204022914663	0	1.51460042774202	high	C2
TCGA-KR-A7K7	2.60547945205479	0	0	0.139731422243744	1.02566670038848	1.56423181845005	3.34633288632379	1.89464317452094	0	0.518780514648284	low	C4
TCGA-DD-AADG	3.13698630136986	0	0	0	1.26183165875214	0	1.26050747780475	0.184343777952907	0.0443241688122014	0.828373912269368	low	C2
TCGA-2Y-A9GS	1.98356164383562	1	0	0.507718539991681	0.533663012823089	0.765365007549805	3.52708285016207	0.926075347876042	0.0713508041288431	1.14447989964411	high	C5
TCGA-DD-AADP	1.25479452054795	0	0	0.363563593797189	0.721416409989807	0.0886843715333915	4.21642382242152	0.448689551768841	0.0487941802608049	1.52995093772766	high	C5
TCGA-DD-A116	4.44383561643836	1	0	0	3.4786224105655	0.250476552502969	3.22249546730206	1.21816118709516	0.141432790929296	1.5840441618541	high	C4
TCGA-DD-A4NA	2.76164383561644	0	0.0411027718191281	0.158337027167101	0.0692897127155347	0.0545012161825606	1.06322680199698	0.125915549474723	0	0.581244869126025	low	C2
TCGA-RC-A6M6	0.0246575342465753	0	0.0545012161825606	0.623585972399712	5.12502697793354	0.645148265767719	4.44436890379204	0.484395962502666	1.51838406352878	31.5864387343698	high	C4
TCGA-LG-A6GG	1.06027397260274	0	0	0.11009592910342	0.305328532039964	0.452595434702869	4.31507346204928	0.258217389536018	0	1.39791148293885	high	C5
TCGA-ZP-A9D2	2.0958904109589	1	0.138814468902282	0.139469495038796	0.147567207094632	1.03118343488745	2.04670058674162	0.460480470040011	1.00389002743337	1.19891506593599	high	C1
TCGA-KR-A7K2	2.27123287671233	0	0	0.178619042533318	0.22391675051899	0.121015400961366	2.15956460536772	0.79941892199108	0	0.436197584839213	low	C1
TCGA-CC-A7IK	0.717808219178082	1	0	0	0.553262190272433	0.44932365699078	2.13704441137426	0.318808503225839	0	0.775252995942438	low	C1
TCGA-BC-A10Q	3.10958904109589	1	0	0.0892269420703955	0.405883472922256	0.592636428606577	0.837943241891027	0.0997664862929298	0	0.749553473968804	low	C2
TCGA-CC-5261	0.265753424657534	1	0.0599089890186851	0.889006197194697	0.406427824526982	0.226015216402988	0.792189018979181	1.12855736497376	1.78897797812104	0.919803959782481	low	C2
TCGA-DD-AADY	1.52054794520548	0	0.0918013692176743	0	0.477262849349172	0	1.88428531947948	0.122871469088393	0	0.750546932457242	low	C2
TCGA-CC-A7IH	1	0	0	0.0993625397577723	0.885886686728199	0.306495572259637	0.723340120251171	0.292074949977542	0	0.677334574700356	low	C2
TCGA-FV-A2QR	1.59178082191781	1	0.117429083586894	0.117828003827481	0.928578776207605	1.54651174777155	4.30954729312973	0.298071734933995	0.085968453862165	3.17101006849021	high	C4
TCGA-3K-AAZ8	1.08493150684932	0	0	0	0.605968358841458	0	1.5101517577843	0.651591344797654	0	0.409484392164164	low	C2
TCGA-DD-AAC9	0.950684931506849	0	0.103396924492231	0.200629897983074	1.05415387176271	0.260627908126699	2.17750325672311	1.52441477579411	0	0.372019997774652	low	C3
TCGA-DD-AAEA	1.57534246575342	0	0	1.07073278582443	0.766043843012695	0	3.52780851414729	1.47066700762489	0.092342768995447	0.945830726085657	low	C5
TCGA-UB-AA0U	0.895890410958904	0	0	0.299947954060028	0.637656612025001	0	2.88123389979456	0.683112521813168	0.0395595572557058	0.763235115807016	low	C1
TCGA-UB-A7MB	1.64657534246575	0	0	0.98564614971725	0.557287542278308	1.05949372539167	3.99161707781145	0.197613809691074	0	4.57026118604001	high	C5
TCGA-CC-5263	0.353424657534247	1	0.0739572999433244	1.11236652307256	1.53873679987422	0.90789051757063	1.40288586215572	0.279174108489047	2.79045928105023	9.25023718396645	high	C2
TCGA-MI-A75C	0.797260273972603	0	0	0.574924978009344	2.12647734018184	1.94841395779287	3.42985695113365	1.22755626105045	0.277032551874793	3.24327677953019	high	C4
TCGA-2Y-A9HB	0.712328767123288	0	0	0	0.367035516155009	0	3.42708316808113	1.23927582588256	0	0.334706192490155	low	C1
TCGA-FV-A3I0	2.32328767123288	0	0	0.451540833017832	0.522758841407708	0.946131951910697	0.806942664577762	0.356819915075995	0.0377336274465149	1.01599683372094	high	C2
TCGA-G3-A3CI	0.493150684931507	0	0	0.175939705406043	0.220577606590899	0	4.48376419394957	1.4430230906208	0	0.395143155645156	low	C5
TCGA-DD-A3A4	1.67671232876712	1	0	0	0.829118896349261	0	0.167100968963075	0	0.114233744427088	0.631495100450786	low	C2
TCGA-DD-AACE	5.98356164383562	0	0	0	0.525668007375278	0	3.09366158040362	0.107821755912854	0	0.985565801011334	high	C1
TCGA-DD-A73A	1.99452054794521	0	0	0.163112244347124	0.817132043669134	0	3.11179920951622	0.460899797187532	0	0.942337133285686	low	C1
TCGA-DD-A4NN	2.46301369863014	1	0.14300150624249	0.877430159697745	0.406754336928712	0.065296567127781	2.12756725098191	0.210014737709273	0	1.74819683499661	high	C1
TCGA-G3-A25U	4.48219178082192	0	0	0	0.664664872418534	0	2.87048308970497	0.196355242882748	0	0.913179944419611	low	C1
TCGA-UB-A7MD	0.142465753424658	1	0	0.113833828959277	1.30100225603281	1.48475684892999	3.22220176689467	0.652509440183664	0.0420839586712525	1.80590690216291	high	C4
TCGA-2Y-A9HA	0.0986301369863014	1	0.085968453862165	0.244643545739398	2.09383057163514	1.35264554528093	2.48465374773357	0.368041930594768	0.0316774964507602	3.23822193473857	high	C4
TCGA-BC-A112	0.419178082191781	1	0	0.287708686245417	0.28522464546786	0.792772077518119	1.62900683342718	0.114500293165193	0.0377336274465149	1.13020520270373	high	C2
TCGA-G3-A3CJ	1.62739726027397	0	0	0	1.81631298208197	0.532466582865738	3.18963482212455	0.171078696058683	0	2.15118427825009	high	C4
TCGA-2Y-A9H1	3.36712328767123	1	0	0.603216843345899	2.65260121759652	0.298306395806485	4.25646724160702	3.32447940786325	0	0.319755982429335	low	C3
TCGA-CC-A8HS	0.821917808219178	1	0	0.277032551874793	0.505179566683373	0.18966644665005	2.20100646605609	0.789937868980195	1.03026544285767	0.786979537076138	low	C1
TCGA-2Y-A9GX	6.69041095890411	0	0	0.11623166060415	0.320888980331776	0.0780632557768191	2.48310634496718	1.35800233668023	0.0429244451738409	0.27067582948363	low	C1
TCGA-DD-AAVX	4.70684931506849	0	0	0	0.927289673827803	0	1.46173808602047	0.451118776394946	0	0.569228769089026	low	C2
TCGA-ED-A82E	1.11780821917808	0	0	0	0.647728951381742	0.0522767654523578	0.779637944798667	0.548239319575263	0.401302792349114	0.445220486103897	low	C2
TCGA-DD-AACG	1.28493150684932	1	0	1.27512627356836	1.36019569473236	0.359296258892197	4.00846896094078	1.10326262660608	0	2.73977079297057	high	C5
TCGA-ED-A66X	1.11232876712329	0	0	0.575505968032991	0.942082805167012	0.406318970636192	2.3174198498347	0.935308869846473	0.295252823267693	0.999712119405467	high	C1
TCGA-FV-A495	0.00273972602739726	0	0	0.429214229839585	1.21636173497113	0.298658315564515	3.76401699688531	1.94628170227837	0.115299644025547	0.482321167250286	low	C3
TCGA-BD-A3EP	1.12054794520548	0	0	0	0.805457561465036	1.28036248997378	1.36518859760777	2.44966701431826	0	0.130755054110312	low	C2
TCGA-DD-AADU	1.51780821917808	0	0	0	1.33393888996737	0	1.61390877879666	0.655260226019369	0	0.585927384993923	low	C2
TCGA-UB-AA0V	0.86027397260274	0	0.095586907997724	0.185993370069966	0.43349363984688	0	3.14267483118711	0.609376748763307	0	0.7530812383018	low	C1
TCGA-DD-AACZ	0.468493150684932	1	0	0.937043014451019	2.11499993935222	0.32527127079596	3.25557626494291	0.368489000645104	0.800330472924636	5.97222392304025	high	C5
TCGA-G3-A5SM	1.42465753424658	0	0	0	0.458486999974326	0.257010618206024	3.68573835880429	0.687508660720728	0	0.704650215770825	low	C5
TCGA-2Y-A9H5	1.52054794520548	1	0	0.120750053334926	0.769094656031159	0.549521320789638	2.63294286670122	1.12227513613536	0	0.522848666657404	low	C1
TCGA-DD-A3A7	1.14794520547945	1	0.213253950733534	0.565499693166199	1.78416892050203	1.04376444231017	3.71230963406191	1.53824015797428	0.0807940819582424	1.6340962566873	high	C4
TCGA-DD-AADM	0.0328767123287671	1	0	0	0.780897977229827	0.104202449382443	1.25863952113709	0.972986676533613	0.057415612427243	0.325429333963863	low	C2
TCGA-DD-AAD5	3.68493150684932	0	0.0501882233114782	0.512985334813676	1.34511246413563	1.09322211053902	2.08647807802971	0.364796522858731	0.71466315177575	2.91102240841043	high	C2
TCGA-DD-AACF	1	1	0	0.816558749387444	0.215989154146721	1.29407664919237	2.87434451614564	0.71466315177575	0.0486547018403464	1.71380127454109	high	C4
TCGA-WJ-A86L	0.945205479452055	0	0.180147861158429	0.531269159882994	1.30672886705977	0.306145559308774	2.9068713595464	0.782408564927373	0.174150712212013	1.59178593214781	high	C1
TCGA-DD-A1EE	0.956164383561644	1	0.0781999199213715	0.152897287198972	0.672017935264532	0.638398262235854	2.98783017653727	0.0878701329410572	0.0287105859541401	1.68416368092376	high	C1
TCGA-DD-AAE0	1.52054794520548	0	0	0.450802152879819	0.474254315832642	0.314290483987996	2.86803479798067	1.02140865693871	1.25568200281221	0.976377028612204	low	C1
TCGA-CC-A8HV	0.764383561643836	1	0	1.13086499183649	0.954494126363758	1.12730310578213	2.21713763611864	0.56296282851529	3.17857124083662	7.85184466382935	high	C1
TCGA-DD-A4NR	0.0246575342465753	1	0.201508403972225	0.74605473529694	1.88068552526112	1.10332977711185	2.89173024658012	1.94717987820833	0.0385766514523232	1.12204085185392	high	C3
TCGA-DD-AACU	4.29315068493151	0	0	0	0.610889007854488	1.17893768004171	2.7798480266421	0.33388165946809	0.0423641752480077	1.2630577152735	high	C4
TCGA-BC-A10T	2.29315068493151	1	0.0461417816447206	0.0912597661926783	0.783163266061617	0.0612923384782941	3.49040326104937	0.0210532520540752	0.0663992289113826	1.57054178346671	high	C5
TCGA-ED-A97K	0.0164383561643836	0	0.0416635317293615	0.304511041809953	0.349591742556752	1.21747890047053	1.72320903964104	1.18059346158936	0.0888200332985851	0.541590450235786	low	C2
TCGA-LG-A9QC	1.16438356164384	0	0	0	0.548041987467051	0.239520246898117	3.77713561997147	0.493237419200215	0	0.899117827458046	low	C5
TCGA-DD-A4NK	3.31506849315068	1	0	0	0.678793072356292	0.093695380233557	3.65694249591114	0.184343777952907	0	1.17460250767156	high	C5
TCGA-FV-A4ZP	6.81095890410959	1	0.443182266992222	0	6.36373878998343	4.53850091628907	6.53965823841987	2.95995557967556	2.54604247824844	43.4815456023717	high	C4
TCGA-BC-4072	4.08219178082192	1	0	0.250476552502969	1.24342536189527	1.54512819931654	2.80271021929134	1.03829569818154	0.0244615301409958	1.27076911908095	high	C4
TCGA-FV-A4ZQ	0.0328767123287671	0	0	1.11855907123687	0.829200099458554	0	2.94110631094643	1.30065090764266	0.109828565307087	1.04400886385799	high	C1
TCGA-CC-A1HT	0.276712328767123	1	3.4453559190957	0.525166845373195	0.853995647176393	0.996750278849185	2.66938966201284	1.72656967760992	0.0560285389227513	6.05387536975325	high	C3
TCGA-DD-AACW	3.9013698630137	0	0	0.538240157974276	1.82101624855991	0	1.3247530096545	0.553065544045605	0	1.26093731933261	high	C2
TCGA-RC-A7SF	1.58630136986301	0	0	1.25041591340745	1.81426329139978	0.792605513407689	3.05803936068321	1.08072587426417	0	3.19255133572846	high	C4
TCGA-DD-A73C	1.92054794520548	0	0.0572769650732476	0	0.312432836809219	0	4.01037704508005	0.468739698237363	0	0.823827285956198	low	C5
TCGA-DD-A3A1	0.638356164383562	1	0	0.147176426980946	2.09872272634291	0.776525151421912	5.69995966473918	1.02701246506258	0	2.55001887566111	high	C5
TCGA-DD-A11C	1.81369863013699	0	0.0905824763624423	0	0.803557702272013	0	1.79863120969147	0.140516918655647	0.129217063664154	0.873355789832657	low	C2
TCGA-RC-A6M4	0.0602739726027397	0	0	0.210388864445403	1.8476762720296	0.392427338213722	3.99266874362235	0.276913483245923	0	2.77383913149513	high	C5
TCGA-DD-AADN	2.46027397260274	0	0	0.297837035886644	5.14355260272036	0	4.90891375839514	3.53705994780599	2.10577863398864	1.22250491696135	high	C3
TCGA-ZP-A9CY	2.14246575342466	0	0	0	0.667210912480871	0	3.19843128974047	0.574343753920013	0.0506061736907874	0.699957207330587	low	C1
TCGA-DD-AADC	1.16438356164384	1	0	0.761710784363344	1.30801131455218	1.54759789151252	3.87667409967787	0.448372394612054	0.222928180002613	5.22962220083797	high	C4
TCGA-XR-A8TC	3.66849315068493	0	0	0.46194758214236	0.365580565833365	0.536948088339393	3.00906046815638	0.117429083586894	0	1.72750582178269	high	C1
TCGA-G3-AAV5	0.96986301369863	0	0	0.494057132313682	1.93787165167975	0.928654569900175	2.71237567288067	0.434774991458805	0.0349199843491595	2.99927974165706	high	C4
TCGA-DD-AAW3	4.47397260273973	0	0	0	0.625270489374693	0	1.92857877620761	0.242084170550013	0	0.679664106372036	low	C2
TCGA-DD-AA3A	1.12328767123288	1	0.0615688492680028	1.78751604813503	0.91998833904285	0.0814759815979586	1.0896337361069	0.328491830304848	0.32469541358922	3.83953089763413	high	C2
TCGA-5C-A9VH	0.882191780821918	0	0.067087964801147	0.131721171155929	0.920445756624642	0.651683180632109	2.32267810132385	0.471447616377392	0	1.07336139403868	high	C1
TCGA-DD-A1EG	3.75890410958904	1	0.0500488796072223	0.437866900870151	0.412618958991931	0.991608008393159	3.97222393171031	0.467070757218749	0.0718999315656331	2.0005985382481	high	C5
TCGA-BC-A217	3.82739726027397	1	0.436908051714152	1.09524931701902	0.929336534006889	0.510151757784299	3.44794940991625	0.820321948112102	0	3.11669721464399	high	C5
TCGA-CC-5259	0.684931506849315	0	0.15665548884686	0.546659906440835	1.41256476613875	1.50309426915734	2.79393748815056	1.09646427501803	0	1.87104951642437	high	C4
TCGA-2Y-A9GY	2.07397260273973	1	0.0540843928423792	1.10514166032342	2.73011820913984	0.493134922305505	3.94270216078187	2.11912373333747	0.734395308760167	2.23390189725919	high	C3
TCGA-DD-A73B	0.775342465753425	1	0	0.466862003775918	0.405229979762559	0.20426594528956	3.37190729759515	0.024603367140657	0	1.84101533202091	high	C5
TCGA-MR-A8JO	0.904109589041096	0	0.555128993800309	0.394075065625737	0.883151570862478	0.273217473103495	1.97181022671284	0.974015283756472	0.154712813782158	0.963540973556097	low	C2
TCGA-DD-AACP	1.13698630136986	0	0	1.71189131799661	1.42217916777419	0.940655398287381	1.37484474128973	0.737081005153099	0.0506061736907874	4.10646019657431	high	C2
TCGA-DD-A73F	2.97260273972603	0	0.185739709402782	0.243669080966863	0.734482022211185	0	3.46262823451781	1.13651953255056	0	0.6343665866943	low	C5
TCGA-ZS-A9CE	3.4	0	0	0.306728867059771	1.16362753858991	0.335826223940496	4.03461190895908	0.340391357220078	0	2.05893792264928	high	C5
TCGA-DD-AADI	2.97260273972603	0	0.207393130458336	0.39011735366633	0.804714436230806	0.497842258860961	1.38471296242205	3.03278851673702	0	0.0907085735141819	low	C3
